# Supplementary material for: Genome-Wide Characterization of OFP Family Genes in Wheat (Triticum aestivum L.) Reveals That TaOPF29a-A Promotes Drought Tolerance
Source: Biomed Res Int. 2020 Nov 7;2020:9708324. doi: 10.1155/2020/9708324 (PMC7666709; doi:10.1155/2020/9708324)
Supplement: Supplementary 1 — Supplementary file 1: Primers used in this study. [file 9708324.f1.xlsx]

## Sheet: Sheet1
Primers used in this study
Primer name	Sequence 5'-3'
For the full-length cDNA or DNA Cloning
TraesCS1A02G387000(TaOFP29a-A-F )	ATGTCATCGACGAGAGCGCGGC
TraesCS1A02G387000(TaOFP29a-A-R)	TCACTCGTCACTCGTGTATTG
For binary vectors
pUbi::TaOFP29a-A-F	CAGGTCGACTCTAGAGGATCCATGTCATCGACGAGAGCGCGGC
pUbi::TaOFP29a-A-R	TTCGAGCTGTTAGTAGAGCTCCTCGTCACTCGTGTATTG
For qPCR
Tubulin-F	GGTGCTTACCGCCAGCTCTT
Tubulin-R	TGGTGTAATGACCACGGGCG
TraesCS3A02G151800(TaOFP1-A)-F	GACTCGTTCCTTACCTCTTCTC
TraesCS3A02G151800(TaOFP1-A)-R	GCTCTTTTTCTTGCTCTCCATC
TraesCS3B02G178800(TaOFP1-B)-F	GATCATGGTGGCGGAGGT
TraesCS3B02G178800(TaOFP1-B)-R	GGAGGAAGAGGAGGTCGAT
TraesCS3D02G159700(TaOFP1-D)-F	GTGCATTCTCTGCCGCCT
TraesCS3D02G159700(TaOFP1-D)-R	CATAGGGGTTGTTGGAGAACAT
TraesCS6A02G035700(TaOFP2a-A)-F	TGTCACCGCTACCAACAACAA
TraesCS6A02G035700(TaOFP2a-A)-R	GACGTCCCGGGTGATGAT
TraesCS6B02G050100(TaOFP2a-B)-F	CAAGCTGCGAAAATCCCTA
TraesCS6B02G050100(TaOFP2a-B)-R	GATGTCCAGCGACTGTGTC
TraesCS6D02G041100(TaOFP2a-D)-F	CGCTGTAGATCCATAATCTCCA
TraesCS6D02G041100(TaOFP2a-D)-R	CTTGAGCACTCGGAATAGGTTC
TraesCS5A02G195700(TaOFP2b-A)-F	CAACTTCCGGTCTCTCAGAG
TraesCS5A02G195700(TaOFP2b-A)-R	CTCTCAGAGCCACCGTCATC
TraesCS5B02G187700(TaOFP2b-B)-F	TCTGAGAGCGTGGGGGAT
TraesCS5B02G187700(TaOFP2b-B)-R	CAGCCTCCATCCTCGCGTG
TraesCS5D02G195300(TaOFP2b-D)-F	GCGCAAGGCTCAAGAAAT
TraesCS5D02G195300(TaOFP2b-D)-R	CGTCGCCATCGTCGTCGTCGCG
TraesCS3A02G228900(TaOFP3-A)-F	CAAGAACAGCAAAAGAGAGGAG
TraesCS3A02G228900(TaOFP3-A)-R	GAAGTCTGCGTATGGATTGCTC
TraesCS3B02G255700(TaOFP3-B)-F	GGCGAGGCGTGAGAGAGAGA
TraesCS3B02G255700(TaOFP3-B)-R	ATGTACATGCCCATTGCAGAAT
TraesCS3D02G227100(TaOFP3-D)-F	GCCTAACCCTGTGGAAGGA
TraesCS3D02G227100(TaOFP3-D)-R	TGCTCTTCATTGCATCGTTC
TraesCS3A02G281100(TaOFP4-A)-F	TAACTTGTAGTGGTAGTCCAGC
TraesCS3A02G281100(TaOFP4-A)-R	GAATAAGAAAGCCGGACGAAAG
TraesCS3B02G314800(TaOFP4-B)-F	GAGGCAAGAAGGCTGCGA
TraesCS3B02G314800(TaOFP4-B)-R	GGCCGCGTCGACGGAGCGGCGG
TraesCS3D02G281000(TaOFP4-D)-F	GCAAGAAGGCTGCACCAG
TraesCS3D02G281000(TaOFP4-D)-R	AGCCGCGTCGACGGAGCGGC
TraesCS3A02G289400(TaOFP5-A)-F	CAGCAGCAGCAAGACCAA
TraesCS3A02G289400(TaOFP5-A)-R	CGGGCTACTCCGTGATGC
TraesCS3B02G324100(TaOFP5-B)-F	GTGGTGGGGGCTGAAAAC
TraesCS3B02G324100(TaOFP5-B)-R	CTTAGAGGAAGCAGCGGCA
TraesCS3D02G289200(TaOFP5-D)-F	GGCTAAGCACAATGCCCT
TraesCS3D02G289200(TaOFP5-D)-R	GCGGGTGACAAGGTATCTGC
TraesCS3A02G345100(TaOFP6-A)-F	CGGGTGACGAGACTCTCAAG
TraesCS3A02G345100(TaOFP6-A)-R	CTGTCGGTGTCGGGCCTCT
TraesCS3B02G377200(TaOFP6-B)-F	AACGGACCACCACCCCTT									Preliminary Study on Agrobacterium-mediated Transformation of DREB1A Gene into Apical Point of Wheat(Triticum aestivum L.)
TraesCS3B02G377200(TaOFP6-B)-R	GGGCGCGGGAGGCTTGGA
TraesCS3D02G339100(TaOFP6-D)-F	CGGCTACGACAATGACGG
TraesCS3D02G339100(TaOFP6-D)-R	CACCTTGTCGGGCCTCTT
TraesCS3A02G375900(TaOFP7-A)-F	GAAAACACCATACGCACCAAAA
TraesCS3A02G375900(TaOFP7-A)-R	GATGACCATTGTTGTGCCTCTC
TraesCS3B02G408200(TaOFP7-B)-F	CGGCCGAGGACGCCGTCG
TraesCS3B02G408200(TaOFP7-B)-R	ACCGACGAACGCCTCGCC
TraesCS3D02G368400(TaOFP7-D)-F	CCTTCACCAACTCCTCCACC
TraesCS3D02G368400(TaOFP7-D)-R	CGGCAGCTTCTCCTCCAGTA
TraesCS3A02G376000(TaOFP8-A)-F	CACCAGTACCACTCCTGTTTAT
TraesCS3A02G376000(TaOFP8-A)-R	TAGCTAGTTAACAGACTGACGG
TraesCS3B02G408300(TaOFP8-B)-F	ACACTCCTACCGCTAGCTAAAA
TraesCS3B02G408300(TaOFP8-B)-R	GCTAGTTAACGAACTGACGATGG
TraesCS3D02G368500(TaOFP8-D)-F	GCGCGCCGCCGCGGCCAGGAT
TraesCS3D02G368500(TaOFP8-D)-R	GCCCAGCGCCGCCGCCGA
TraesCS6A02G258000(TaOFP9-A)-F	GTGCTTCCTCGATTCAACATAC
TraesCS6A02G258000(TaOFP9-A)-R	AAGAACTCTGTTATACGGGCTC
TraesCS6B02G267100(TaOFP9-B)-F	AAACGTGCTACCTCGATTCAAT
TraesCS6B02G267100(TaOFP9-B)-R	GGCCATTCCAATACTAATTAACCG
TraesCS6D02G239400(TaOFP9-D)-F	TGTGCTTCCTCGATTCAACATA
TraesCS6D02G239400(TaOFP9-D)-R	TAGTGGCGATTCCAAATCTCCA
TraesCS5A02G492400(TaOFP10-A)-F	GTGATGACCTGAGTCTGAATCA
TraesCS5A02G492400(TaOFP10-A)-R	CATTCACGGGAAATGTACGTAC
TraesCS4B02G319700(TaOFP10-B)-F	GGACACTGCCAAGTCGAA
TraesCS4B02G319700(TaOFP10-B)-R	CTCGACGACGACGACGAC
TraesCS4D02G316300(TaOFP10-D)-F	GGAGACTGCGAAGCCGAA
TraesCS4D02G316300(TaOFP10-D)-R	TAGGCCGGCGCCTTGGGC
TraesCS4A02G030800(TaOFP11-A)-F	GGGGACGTGGATGTGACC
TraesCS4A02G030800(TaOFP11-A)-R	AGTCCACGATGGAGTTGGA
TraesCS4B02G275200(TaOFP11-B)-F	GAAGGAGTGCCCGCTGTC
TraesCS4B02G275200(TaOFP11-B)-R	CGCCGACGAGTCCACGATGGA
TraesCS4D02G273800(TaOFP11-D)-F	ACTGTGTCCTTTATCTTTCCGT
TraesCS4D02G273800(TaOFP11-D)-R	CCGACAGCATTGTATTCACATT
TraesCS4A02G041100(TaOFP12-A)-F	CCGGAGACCTGCGGCGCCAT
TraesCS4A02G041100(TaOFP12-A)-R	GGGCGTGTCGTCGCCGTCGG
TraesCS4B02G262000(TaOFP12-B)-F	ATTTACGCCACAACACATTGC
TraesCS4B02G262000(TaOFP12-B)-R	GAGCGGCAAGAATGGAAGAG
TraesCS4D02G262000(TaOFP12-D)-F	CTCATTTACGCCACAACACAC
TraesCS4D02G262000(TaOFP12-D)-R	GAGCGGCAAGAATGGAAGAG
TraesCS4A02G136100(TaOFP13-A)-F	GAGCACAAGGAAGGGCAG
TraesCS4A02G136100(TaOFP13-A)-R	GCACGCCGCCGGTGGGCGC
TraesCS4B02G168800(TaOFP13-B)-F	GGTGTGTGTGCTCATCATAATC
TraesCS4B02G168800(TaOFP13-B)-R	GCTACTCCTACTAGCCTTCAAG
TraesCS4D02G171100(TaOFP13-D)-F	GCGCCGCGCCCGGACGGAGC
TraesCS4D02G171100(TaOFP13-D)-R	AATCCCGCCGAGCCTGCCG
TraesCS2A02G296700(TaOFP14-A)-F	GTATCAATGGAGTCGGAGGATC
TraesCS2A02G296700(TaOFP14-A)-R	GTAATCCTCGAACGTAATGCAC
TraesCS2B02G312900(TaOFP14-B)-F	CGGTCGGAGCACTTCCTA
TraesCS2B02G312900(TaOFP14-B)-R	GTCTTGCCTAGCGCCTCC
TraesCS2D02G294600(TaOFP14-D)-F	GTGAGACTGCCGTCGTGT
TraesCS2D02G294600(TaOFP14-D)-R	ACCGGCACGGTGGTCGCTT
TraesCS2A02G315900(TaOFP15-A)-F	GCAAGAACCAGGCCGATGCCT
TraesCS2A02G315900(TaOFP15-A)-R	GCCATGGAGTGCAGCCTCG
TraesCS2B02G334100(TaOFP15-B)-F	CCCAAGGCGAAGCACAAG
TraesCS2B02G334100(TaOFP15-B)-R	TGATCAGCGAGCTCCGTC
TraesCS2D02G313900(TaOFP15-D)-F	TAATCACAAAACCAAAAGGCGG
TraesCS2D02G313900(TaOFP15-D)-R	CTACGTTGTCTTGTCGTGCAAA
TraesCS2A02G396600(TaOFP16-A)-F	TCCTCCTCCTTCCTCTGGGA
TraesCS2A02G396600(TaOFP16-A)-R	TGGCGAGAAGTGTTTTCTTGG
TraesCS2B02G415000(TaOFP16-B)-F	GCCAGCAAGCCAGAAGGA
TraesCS2B02G415000(TaOFP16-B)-R	CGAAGCCGTTGCTGTTGT
TraesCS2D02G394400(TaOFP16-D)-F	TGTAGTGGTCGATTCGTACAAT
TraesCS2D02G394400(TaOFP16-D)-R	CCAGGTGGATTCGTGTTATCAG
TraesCS2A02G583200(TaOFP17-A.1)-F	CGAGAGCATGTCGTCTCCT
TraesCS2A02G583200(TaOFP17-A.1)-R	AGGCGGAGAGGAAGGAGTTATC
TraesCS2B02G603400(TaOFP17-B.1)-F	ATATCAGCAGCGTCCTCCG
TraesCS2B02G603400(TaOFP17-B.1)-R	GTGTCGTCGTCGCTGTCG
TraesCS2D02G596800(TaOFP17-D.1)-F	GATGACGAGCAAGCCGGT
TraesCS2D02G596800(TaOFP17-D.1)-R	GCCGTCCTTGTTGTTGACT
TraesCS2A02G583300(TaOFP17-A.2)-F	GGCAAGAAGCTCGCCTTT
TraesCS2A02G583300(TaOFP17-A.2)-R	GCAGTGGAAGCCGAGGAC
TraesCS2B02G603300(TaOFP17-B.2)-F	GTTTCCGCCGTGTCCAAC
TraesCS2B02G603300(TaOFP17-B.2)-R	GCCGTCACGATGGATTTC
TraesCS2D02G596700(TaOFP17-D.2)-F	TTACTCTCCTCCGCCGTCT
TraesCS2D02G596700(TaOFP17-D.2)-R	CGTCGTCACGATGGATTTT
TraesCS2A02G392200(TaOFP19-A)-F	TCAGCCCAAAGGCAACAAA
TraesCS2A02G392200(TaOFP19-A)-R	CAACAGCCACTGCTGGAA
TraesCS2B02G410500(TaOFP19-B)-F	GCCAACCAAGAAGCTGTG
TraesCS2B02G410500(TaOFP19-B)-R	TGAAAATCGTCGAAGACGG
TraesCS2D02G390300(TaOFP19-D)-F	TCCTTGATTGCTATCTGTCGTT
TraesCS2D02G390300(TaOFP19-D)-R	AACAACACTTGATTTACAGCCC
TraesCS1A02G275500(TaOFP20-A)-F	TGTAGTGGTCGATTCGTACAAT
TraesCS1A02G275500(TaOFP20-A)-R	CCAGGTGGATTCGTGTTATCAG
TraesCS1B02G284700(TaOFP20-B)-F	TGTAGTGGTCGATTCGTACAAT
TraesCS1B02G284700(TaOFP20-B)-R	CCAGGTGGATTCGTGTTATCAG
TraesCS1D02G275100(TaOFP20-D)-F	GTGGAGGAGGAGGCCGTA
TraesCS1D02G275100(TaOFP20-D)-R	CCTCCTCCTCCTCCTCCTT
TraesCS1A02G275600(TaOFP21-A)-F	CGAATCAATCTCAGGCTTTCAG
TraesCS1A02G275600(TaOFP21-A)-R	CTGCTACAGTTTACATGGCAAA
TraesCS1D02G275200(TaOFP21-D)-F	CCGAGTCCTCCTCCTTCAC
TraesCS1D02G275200(TaOFP21-D)-R	TGGAGGTGGCTTCCTCTCC
TraesCS1A02G300100(TaOFP22-A)-F	CCTCAAGACGCTTTCCAAGAG
TraesCS1A02G300100(TaOFP22-A)-R	GTCCTCCGACATCTTCACC
TraesCS1B02G310200(TaOFP22-B)-F	TGCTGCGGCATTAATTAACTAG
TraesCS1B02G310200(TaOFP22-B)-R	GATCACCAATGCATGCATATCA
TraesCS1D02G299500(TaOFP22-D)-F	GACATGTGCATCAAGAGTGAC
TraesCS1D02G299500(TaOFP22-D)-R	GGTCGATGATGATTTCGTTCTG
TraesCS1A02G338100(TaOFP23-A)-F	CGTCGCCACCGAAGAAGT
TraesCS1A02G338100(TaOFP23-A)-R	ATCGAACCAGACCTGGCA
TraesCS1B02G350500(TaOFP23-B)-F	GTTCAGGGAGTCGATGTACG
TraesCS1B02G350500(TaOFP23-B)-R	TGCTTGCGTTAGAGAATTTACG
TraesCS1D02G340300(TaOFP23-D)-F	CGTCGGAGCAAGGAGAGTC
TraesCS1D02G340300(TaOFP23-D)-R	GGCGCAATCACCACCTTA
TraesCS2A02G106000(TaOFP24-A)-F	AAAAGAGGCGATCGTGCC
TraesCS2A02G106000(TaOFP24-A)-R	CCTCCCCCTCCACCTTCT
TraesCS2B02G123000(TaOFP24-B)-F	GGATACACGTGAAGCCG
TraesCS2B02G123000(TaOFP24-B)-R	AGCTAGCTAGGCCCTGCG
TraesCS2D02G105600(TaOFP24-D)-F	CAGCTCACTCCACATTCTCC
TraesCS2D02G105600(TaOFP24-D)-R	CTAGCTAGCTCTCCACTCTGG
TraesCS5D02G068300(TaOFP24-D.2)-F	CAGAGTTGCTTCGACTGATAGA
TraesCS5D02G068300(TaOFP24-D.2)-R	TACACGTCTATCATCGATGGTG
TraesCS5D02G070300(TaOFP24-D.3)-F	ACAGGAGAGCCTCGTCGTAGTA
TraesCS5D02G070300(TaOFP24-D.3)-R	CTCGGCGTCGTTGAAGGT
TraesCS7A02G327500(TaOFP25-A)-F	GGTGAAGAAGCTTGGCCTAACA
TraesCS7A02G327500(TaOFP25-A)-R	TTGTACGCCGTCTGGTGG
TraesCS7B02G228200(TaOFP25-B)-F	AAGGTGAAGCACATCGACACTA
TraesCS7B02G228200(TaOFP25-B)-R	TTCGACGAGTCCATGGTCATC
TraesCS7D02G324200(TaOFP25-D)-F	TAAGCTTCAGAAGGAGTCACTG
TraesCS7D02G324200(TaOFP25-D)-R	ATGATGGAGCATAGTGAGTACG
TraesCS4A02G001200(TaOFP26-A)-F	CGTCACCATGTCGACGGA
TraesCS4A02G001200(TaOFP26-A)-R	GACGATGGCGTTGTCCTG
TraesCS4B02G002200(TaOFP26-B)-F	AGCGACGCATAGGTAGAAATAA
TraesCS4B02G002200(TaOFP26-B)-R	TGTTACACTTAACGACGACTGA
TraesCS4D02G001100(TaOFP26-D)-F	CGACGCATAGGTAGAAAGAAGA
TraesCS4D02G001100(TaOFP26-D)-R	TCATCTCCTCTCCTGTTTCATG
TraesCS1A02G185400(TaOFP27-A)-F	TCATTTTTCTCTTCACTCCGGT
TraesCS1A02G185400(TaOFP27-A)-R	TATCATCGCCTTCATTGATCGA
TraesCS1B02G193300(TaOFP27-B)-F	GCCGATTTTCCTTTCTGGTTTT
TraesCS1B02G193300(TaOFP27-B)-R	CAAGGCGGAATATGTAAAGTCG
TraesCS1D02G191500(TaOFP27-D)-F	GACCACCACGACCACCAT
TraesCS1D02G191500(TaOFP27-D)-R	CCGGTGGAGGAGTTCCCT
TraesCS1A02G387000(TaOFP29a-A)-F	CGGCGTATCAATACACGAG
TraesCS1A02G387000(TaOFP29a-A)-R	CACTATTGGTAGTCGCAGGTTTA
TraesCS1B02G414100(TaOFP29a-B)-F	CGTATCAATACACGAGTGACGA
TraesCS1B02G414100(TaOFP29a-B)-R	TAGTCGCAGGTTTATGTGTACA
TraesCS1D02G395100(TaOFP29a-D)-F	CATTGGTGAGTTCATTACGCAA
TraesCS1D02G395100(TaOFP29a-D)-R	CTGACATAAGCTTGACCGAAAG
TraesCS5A02G126200(TaOFP29b-A)-F	CTCCTACTCCTCCTCCAGTAACC
TraesCS5A02G126200(TaOFP29b-A)-R	CGCCCTCCTCCTCCTCTT
TraesCS5B02G125400(TaOFP29b-B)-F	ATTCGTCTAGCTCTGATTTGCT
TraesCS5B02G125400(TaOFP29b-B)-R	CTAGAAACAACACGCTGAAACA
TraesCSU02G205700(TaOFP29b-U)-F	TAGTAGTCGCAGTTTCATGTGT
TraesCSU02G205700(TaOFP29b-U)-R	AACAACACACTGAAACACTGAG
TraesCS4A02G198600(TaOFP30a-A)-F	CTGGCGTCGTCCTCTTCT
TraesCS4A02G198600(TaOFP30a-A)-R	TGGTGATGCTAAGATCGTCGTC
TraesCS4B02G116800(TaOFP30a-B)-F	CTCCTTCCGTGAGGAAGAC
TraesCS4B02G116800(TaOFP30a-B)-R	CTCAGACCACTCCTCCGAC
TraesCS4D02G114400(TaOFP30a-D)-F	CCAACTCCATCTTGGCACTG
TraesCS4D02G114400(TaOFP30a-D)-R	ACGCCACCGCCACGCTCTCCT
TraesCS5A02G126300(TaOFP30b-A)-F	GTGTTCTTCCCTCTCTTCGTTA
TraesCS5A02G126300(TaOFP30b-A)-R	GAGATCGAGTAGACGAAGGAAG
TraesCS5B02G125500(TaOFP30b-B)-F	CGAGGAGGAGGAAACGGT
TraesCS5B02G125500(TaOFP30b-B)-R	CCGCAGACAGGATGGAGT
TraesCSU02G075900(TaOFP30b-U)-F	TCGGGAACTAGTAATCTGCATG
TraesCSU02G075900(TaOFP30b-U)-R	AGAAAAGTGCATACGAACAAGC
TraesCS4A02G198700(TaOFP31-A)-F	GAGGTATTACGCGGAGAACAAA
TraesCS4A02G198700(TaOFP31-A)-R	CTAGAGCTGGTAGTGGTACGA
TraesCS4B02G116700(TaOFP31-B)-F	GCTAATCACAGAGTGGGTAACT
TraesCS4B02G116700(TaOFP31-B)-R	ACACAGTCTCATTCAGTAGCAA
TraesCS4D02G114300(TaOFP31-D)-F	TCGTAGAAGAAACAAAGGTCCC
TraesCS4D02G114300(TaOFP31-D)-R	ACACCTGGTACTGCTACATTTT
TaP5CS1-F	GATTCTCCGATGGTGCTCGT
TaP5CS1-R	TTCAACACCCACAGGTCCAC
TaZAT12-F	GATGCTCCGTCTGCGGTCTT
TaZAT12-R	GCAAGGTGGGTGGTTCAGGTC
TaNAC2-F	ATCGGCAGCGGAGCGATT
TaNAC2-R	AGGGGTCGAAGCGGTAGAGG
TaDREB1A-F	CGAGTCTTCGGTTTCCTCAG
TaDREB1A-R	CAAACTCGGCATCTCAAACA
TaMYB2A-F	GTCCACGCTCACCGAGTCC
TaMYB2A-R	GGACAGCGTCTCCGACCAGA
TaMYB2B-F	GCTTCTGGTCGGAGACGCTG
TaMYB2B-R	GCCGCCCTCCATGAACTCT
TaMYB2D-F	TGCATGGAGCCCCACGAC
TaMYB2D-R	GAGCTCTCTCCCCTCCCTAAAC
TaDof-F	AGAAGAAGCCTCGGCCAAAG
TaDof-R	CAGAACTTGGTGTTGCCAGACTT
TraesCS2D02G548900(ARF12-like)-F	CTTAAATGCCCCGGACCTAATC
TraesCS2D02G548900(ARF12-like)-R	CAACACCAAAAACCAAGGACC
TraesCS2A02G547800(ARF12-like)-F	CAGTCACCTCAAGAACACTGTA
TraesCS2A02G547800(ARF12-like)-R	CTTCTGCTTCTGATCAATGTGG
TraesCS2B02G578500(ARF12-like)-F	CTAATTGCGCGGGATATTCAC
TraesCS2B02G578500(ARF12-like)-R	GTAGTTAGCAAGTGTCGTTTGG
TraesCS3A02G176100(RAA1-like)-F	GCTATAGCTCTTCTTCCATCGT
TraesCS3A02G176100(RAA1-like)-R	AAACCTATGCATATACTCGGCA
TraesCS3D02G181800(RAA1-like)-F	GTTGTGGTGTGTATACGTATGC
TraesCS3D02G181800(RAA1-like)-R	TGGATATATGGTCATCACACGG
TraesCSU02G198800(RAA1-like)-F	AGCGGCAAGGTGGTGAGT
TraesCSU02G198800(RAA1-like)-R	GGCGAAGTGGGAGAAGTCA
TraesCS3B02G580400(RMC-like)-F	CTAGCCAACCACAACGACTTC
TraesCS3B02G580400(RMC-like)-R	GTCGTTGCTTGTGATTTTGAGA
TraesCSU02G066500(RMC-like)-F	CTTGAGCGCTCTAGGTATCAC
TraesCSU02G066500(RMC-like)-R	GAGTTGTCCACCGCATACTTC
