# Supplementary material for: Genome-Wide Characterization of OFP Family Genes in Wheat (Triticum aestivum L.) Reveals That TaOPF29a-A Promotes Drought Tolerance
Source: Biomed Res Int. 2020 Nov 7;2020:9708324. doi: 10.1155/2020/9708324 (PMC7666709; doi:10.1155/2020/9708324)
Supplement: Supplementary 2 — Supplementary file 2: A complete list of wheat OFP gene sequences identified in the present study. [file 9708324.f2.txt]

>TaOFP5-A
MRWWGVKTTPKQQQQDQAHEESKSGKGKAAFSLLTWFSKLTAKHNAAAASSKPKKHAAPE
AKISGGGCGSFHEGTTPSPASRSSPADTLSPAASDIVPRRLSVGNDGAEAEATAAVARQL
SRRRHYSVGGDRDLPPLSHLSAFSRAASPPQFVLETAPTPVLTLPSDTDEEKRPRSHQRR
RRGGGRRSFSGRTTPGARLAAVRVRSPRCSVAAVSGLERFAVVRRTSDPQREFRNSMVEM
ITSKRIGRPEELETLLACYLALNAEEHHDCIVKVFRQVWFELNPARIATVTSRPRS*
>TaOFP17-D.1
MVKTFALASLFFAGSRVDATAGSLSSPPSISAASSRSMAASWQWPSCAQARTASFDGRSS
VVAEAAASSARRDCCRTTRVITNPAYCDDDTANISFLSATGSSSASTAAPEPELSRAREA
EEAVIRGVRASSRLFFEPEATKSIVMTSKPVADQAAFRGATALAIDSADPYGDFRRSMEE
MVLSRGGGRGDDDWGWLEEMLGWYLRANGKKTHGLIVCAFVDLLVGLSAVNNKDGGRC*
>TaOFP15-B
MHFFSGRSKLRQKNGGGKNQADASAAPKAKHKDGRCRALCCGASRLSVSSSASCSSLDAP
DTTRGRMSDIAHGMVQARLHSMVDAASADGRSSATRRGTELADQRRRWPCVCSCASGGGG
GCYEKSAPRPRERKPCVVLVAVDRRTYEPREEFRRSIAEVIAAKRMAEPAELRALLNCYV
SVNAREHRAAILDAFHEVCTGLFACKG*
>TaOFP27-D
MKAMILRRRGAGGGLRITRKGRGFMCGCGGSKAVSVSDGSDKQSPMATPPTNTSTATTTT
TMSTVTTTATRRAENSRAASLISTAAASSSFSPSSTDEADTSVGSTPSVAALLRQLGELE
RTVRSLQGAAAEGVGDGRRHRRTASEGGGRRVEESVAVVKESADPLADFRRSMLQMIVEK
EIVGGADLRELLHRFLSLNSPHHHHLILRAFAEIWEEVFSGYERTPDFLVSHSHGRKRLP
AANSLC*
>TaOFP4-A
MDGSGSGVGRKKLKHRLAAILSVFSRRSGGRKRRDDEATPPALALPSYGRLGAAGGKKAA
TGEHHDRRLSVSARRTVPMIRITIDCAGRRSVDAADPSLLAPLDADDIKAERAALKGTSE
WEGRKCPPSSPFRAAAPLPPLPRWKERPGNGGRRLSTHSSRRLLSSSSSDDEYDEDSRNL
FSSRSFSSDSSDFYNCPRKNAAKARASVSGPCRAPPAAPRRGASQSCRYSFEMPRGSKAS
AATDGGFAVVKRSADPYEDFRRSMEEMIAEWPEGDGDGEHSAESLLETYLVLNSPRHYPV
ILAAFADVRETLCP*
>TaOFP15-A
MHFFSGRSKPRQKNAGGKNQADASTAAKAKHKDGRCRALCCGASRLSVSSSASCSSLDAL
DTTRGRMSDIAHGMVQARLHSMADAASADGRSSATTRRGTEPADQHRRWPCVCSCASGGG
GCHERSAPRPRERKPCVVLVAVDRRTYEPREEFRRSIAEVIAAKRMAEPAELRALLNCYV
SVNAREHRAAILDAFHEVCTGLFACKG*
>TaOFP31-D
MSSTGARRGGGSGGGHFPVGRRRHVAVVDTGCSCRPRRPRMLLSLPSFLKPSSASKTPAA
PARSTSSSSLFPSSSSTASFSTSYASSNCSNYYSSYHGFGAAPKLHQQQEHLPSAKEAPA
ATPASPVRRQPASMKKKQKKRYYVENKAAMAEAGPEEDVGLAVEKDSSDPRADFRESMVQ
MVVETGLCSWDDLRSMLRRLLALNSPRHHAAILTAFAELCAQLASPPPPATSSYHYQL*
>TaOFP21-D
MVKKQPLSSLFYPANSANNDTPPSSPPTPTATPQAWMWPSCKNPTAHSFRSPSASAAAAV
AAKNTASLFVDSAESSSFTNSSARMHHDCAASDSLSTESEASGAAAEDMADAIVRGLRSD
RLRFEPRAPSSSILERKPPPAPARGHEAAGAMSFGGGVAVAFESADPYRDFRSSMEEMMT
AHGAGDWDWLEKMLGWYLRANGKGTHAAIVSAFVDLVVTTTASCSSGHSSFTLAGSDLES
SSAGRNGSFRLR*
>TaOFP30b-B
MGKKGALTSIFSRSSSLASDSSTAAVIPWPWPSCRDPQTDSFRAGEEPCATAADGSRCGP
VAARHCKLVGGPAEMYKTVNSVYIDPDDGESFSCLSAEEEETVVVEDDGFLTPTASEEWS
EAVIRSLSRTTSSTGRFFFDQGPATNSILSAAAASTTGSTPPEEENDKSAAASTTGSTPP
EEENDKSAALSKNEKPGDGGKSLVVEESVAVPVDSADPYGDFLSSMEEMVVAHQLRGWDA
LEELLVWYLRVNAKNHHPLIVSAFVDLLVRLSASATANTSTTTRTMTSSSSTSSSSSSTS
STSTTSSSTSTSTGGDGVVVSATSATGQCDGGNEASASCSSSSSCAPRDDDEASRGED*
>TaOFP15-D
MHFFSGRSKLRQKSGGGKNQADASTAAKAKHKDGRCRALCCGASRLSVSSSASCSSLDAP
DTTRGRMSDIAHGMVEARLQSMGDAASVDGRSSATRRGTEPADQRRRWPCVCSCASGGGC
YERGAPRPRERKPCVVLVAVDRRTYEPREEFRRSIAEVIAAKRMAEPAELRALLNCYVSV
NAREHRAAILDAFHEVCTGLFACKG*
>TaOFP29b-B
MSSTRARRSGGRQFAVGGRWRHVAVVDTGCGCRPRRPRLPLMSLPSFLRPSVTRSGSSSR
SSSLFPSSASTASSASAATYSSYSSSGNYANYPASAHVYKHHQEPAVPYGVTAKASAPVA
RNKVGSKAKKRREKMAAAAEVEEEEDVGVAVEKESSDPRADFRDSMVQMVVEMGLCDWDG
LRCMLRRLLALNAPRHHAAILAAFAEVCAQLASEPRPPPPPAYQYDYYY*
>TaOFP16-B
MSHGVAARKRFGGVSFALGCGCKDPKAVAVAAAAVAASSPRSGTEASTATTATSRRASRT
HPSASTSTGTLTVPSASSSFLWEDADADADEVECKRASSATTPSFSGLLRELSELERSIK
SCARTKSPPRNHFSPPPPPPPPPPPPPPLPSRPVQRRAVRGDDKPSVQEGHGDFSPPRPR
PLPPPSLQVPTQQHRRVKSVDKASKPEGDAHFTPQPPRPLPPPPPLEPLRSAKTEEDNKS
KSKEDEKRSPTPQPAPKHRKAMSCDNSNGFGGGSGRLDGSVAVVKQSEDPLGDFRRSMLN
MIVENGIVTGDELRELLRRFLALNAPRHHDAILRAFAEIWDEVFAPAAAATAEREPRPTA
PRRRQPLPLPAWRV*
>TaOFP20-D
MPSPGSFSRRSGDSFLLPRPPPVTDVGCGCRTPRLLSSIYSSLMSRARGGGGRSTKPKSP
HASSTSTATAFSCSTAGATTATTVSSLDDSWGLATYATNTLYEDDPEARRQRQRTTTRTR
RRRRQRNHGSSRRPERGVAMMARGEKEEEEEAAVAVEVESATPYEDFRESMVAMVVEKEM
YAWEDLNALLHGFLSLNSPRNHPLILHAFADLWAPRGGLFCPPSPCLGL*
>TaOFP25-A
MVKKLGLTSLIFSSKQVDSAASTSGAAPSSVASSSSMSATSWQWPSCKQPRTLSFRQQQH
HQTAYKTMNSAYLPDSGADSCFSNSFASVDDSLSTASEAASGLVEANERETVIRALRSGR
LFFEPHATPATSSSILDEAKLKVKDSDTTTVTTCCGSGKVDKTAPFEGATALTMDSSNPY
RDFRASMEEMVMSHGVKDWCWLEKMLGWYLRANGKSTHGLIVGAFVDLLVALSDTASPSS
PTTASTNRSSSFSGTDEIKEEEG*
>TaOFP10-D
MKATTPRGGGVETAKPKKRKKAGAGGFIFGCGGSRSVAVVADNLSTMALAKSSSSSSAGP
TAEPAPAAKPKAPAYHDAEGAPSVDALLGQLRELERGVRALGVRAREEDGVAQACRCSAR
PPRHRQGGRGRLEEESVAVVTETEDPLGEFRRSMAEMVVENGITGGAELRELLQRFLSLN
AARHHHLILRAFADVWEELFAGDPTKKLKQKRPAVSPAGHGARASS*
>TaOFP13-A
MPASSWFHKLRGRSTRKGRRSAACPPSPTRGSSADAIAFVAASAEWTDQQTSQQGRPPAR
PPAACAGYSPNRASYYFPSADRGALRCIAPRAADDDDGAALDVRVDVIHRRAGRLGGIDA
PPATPELNLRRIVTRPAAKNDPAESVAVSSSTGTPTSAATTPSTCRARGFHVKPAGRRRR
RGHDDKSARKEKAAEDAGSRRRRWLYESLVVVKTSSDPEREMAESMAEMMAANRIRSSED
LEELLACYLALNAAEHHRAVVAAFRRVWLHIAGQRIRH*
>TaOFP11-D
MLGCFSRLRRPASAAAGAPAPVQPPDEASTSAASTSTPATSPRSSSSSARFKNACLRDGG
RGGDADVAKECPPLSPALAVDSGLSSAIASRRFFLASPGRSNSIVDSSAAHAAAVLGVGA
AGVAVPTYSPDPHADFLRSMEEMSAALRLDARRRGDRARLHELLLCYLALNDKRAHRYVV
SAFTDLLLRLTATDDLDADDEQHGSM*
>TaOFP25-B
MVKKLGLTSLIFSSKQVDSAASASGAAPSSVASSSSMSATSWQWPSCKQPRTLSFRQQQH
QEQHQTAYKTMNSAYLPDSGADSCFSNSFASLDDSLSTASEAASGLVEANERETVIRALR
SGRLFFEPHATPATSSSILDEAKLKVKHIDTTTATTCCISGKVDKTAPFEGATAMTMDSS
NPYRDFRASMEEMVMSHGVKDWCWMEKMLGWYLRANGKSTHGLIVGAFVDLLVALSDTAS
PSSPTTASTNRSSSSFSGSDEIKEEEG*
>TaOFP29a-D
MSSTRARRSGGRQFAAGGRWRHVAVVDTGCRCRPRRPRLASFLWPSTKPPVTRSSSSSHP
SSFVPSSASAHVYKHHQEPYGVTAKASALVAAKKVGSNPAKKRPEKMAAAAEEEEVGVAV
EKESSDPRADFRDSMVRMVVEMGLCDSDGLRSMLRRLLALNAPRHHAAILAAFAEVCAQL
ASESPAPPPPAYQYTSDE*
>TaOFP2b-D
MEGMEDEAKKKKKRSKKRARLKKFLHFPKALKKLHGHGRPSANDNPSPSPSAAAAAGSLL
SACMHPRTNSFSSGVRQRHVAAGNRDDDDGDGALAVNFRSLRVGPTAVPDDDDDGDDEDG
SSTQEDDGGSESDGGDVVAGMAAKKVVSGGSGCGVAVVTLSVAPYEDFRRSMREMADAHA
RVEAARVGTRAATAVDWDFMEELLFCYLQLNDRAVHKDILRAFTDTVAALRRRRRAPAPK
PKSRRTRQPRRGARGSGVDDDDDVDEAVDSNS*
>TaOFP3-D
MDETPHRRTGVGAGVRLKQKLAQLLVRSSCITNATKTTTTPATAFVSLDKANANPNQEPR
HSPDLCTHCTYQRPNPVEGSRHRHRSASVVHASVDYLGGVSGRRPVHSIAPLLPPSVQTN
DAMKSRGARSRSVSRRHRSYSSCRRLRRPRMNSVPYSCSSSTATDDESAEDAETTTLFSS
LSFSSDSTCEFYHANSSNASRKSHRNAPRGAPRRALPSARDPPDALPPRVNLATKHHHCK
NSKREEDANAIKKMVVEETGAIGVGMAVVKRSSNPYADFRSSMVEMVVERRIASLGKMEE
LLESYLSLNSPEHHPAIIAAFEDVWEAVFGEA*
>TaOFP13-B
MPASSWFHKLRGRSTRKAKRSPACPPSPTRGSSAAASPECTDQQTSQQRRPPALPPAACA
GYSPNRASYYFPSADRGALRCIAPRGADDDDGAALDVRVDVIHSRAGRLGGIDAPPATPE
LNLRRIVTRPAAKNDPAEGVAVGSSAGTPTSAATTPTTCRARGFHVKPAGRRRRRGHDDK
SARKEKTAEDAGSRRRRWLYESLVVVKTSSDPERDMAESMAEMVAANRIRSSEDLEELLA
CYLALNAAEHHRAVVAAFRRVWLHIAGQRMRHLRH*
>TaOFP30a-A
MGKKGLTSIFSKLPAGADEPSPPWPWPSCRNPQTASFREEERRRPCRTAAAVSRSPAAAA
RLIHGGAGEMYKTVNSVYQLDYISADGSCFDDEEEEEEGQGVLELDDDDGFSTTTASEEW
SEAVIRSLGRTSTDRFFVDPPGPASNSILALSPGKQSAAQADEAEEKPQSEPIASTSLVE
ESVAVAVDSEDPYGDFRASMEEMVAAHGLRGWEALEELLVWYLRINGKHNHALIVGAFVD
LLVGLAAPLASSSSAAPTTTTTATTMTTTSASGGSGSTASTSTSSSTCGCEGDVTPATTT
TEEQCGDRNGDASRSPASSSHSLQGKDEEDLAGDKAGDDDLSITRSAH*
>TaOFP23-A
MGWGSRKQQHGTPSRASEQGGERKGGGKSKAFSFSFSPLSWLAKIAAKPKRTPASTHEGR
GPGASAAAAAPPFKSALPERASPAKVAIAPAGRLSSPSPRRSPAVLRRLFVGNDNAEAVA
ARGRHRPAAAVVATEEVVPRRLSVGNDSADAVAPRRHCRPRRHCSVGGDRDLQAPLGKHI
PFSLAGSPAQPRPPPQAAAAAAPSDTDGGGARLRRRHRGRRHRRSVSGGRRSSFSGKVTL
RVKVRSPRRSAPELESLAVVRRTRDPQRAFRESMSEMIASSGGTDARPEELERLLACYLA
LNADEHHDCIVKVFCQVWFDHVNLPPPRRGRDREEHPGRHARP*
>TaOFP17-A.2
MGKKLAFASLFFSGGSVDSAATESLSPPYSPPPSVSAVSSGSTAASWQWPSCAQARTASF
DGRSSVEAEASSSAWARRDCCRTTRVITNPAYCDDDTADSSFFSATGSSSASTAAPEPEP
SVEEAVIRGIRASSRLFFEPEATKSIVTTSKLAFGGATALAIDSADPYGDFRRSMEEMVL
SRGGGRGEDDWGWLEEMLGWYLRANGKKTHGLIVGAFVDLLVGLSAVNNKQSGRC*
>TaOFP4-D
MDGSGSGVGRKKLKHRLAAILSVFSRRSGGRKRRDDDAAPPALALPSYGRLGAGGKKAAP
GEHHDRRLSVSARRTVPMIRITIDCAGRRSVDAADPSLLAPLDADDVKAERAALKGAGLP
FGASEWEGRKCPPSSPFRAAPLPPLPRWKERPGNGGRRLSTHSSRRLLSSSSSDDEYDED
SRNLFSSRSFSSDSSDFYNCPRKNAAKARASVSGPCRAPPAAPRRGASQSCRYSFEMPRG
STASAATDGGFAVVKRSADPYEDFRKSMEEMIAEWPEGGDGDGEHSAESLLETYLVLNSP
RHYPVILAAFADVRETLCP*
>TaOFP1-D
MDHGGGGRSSSRLRDRLARMFRPGSLLRSTCNNNTASTSSSSSCSAAAGAAADGVTASKP
PPSSACSSSRALLPADSAISRDRDSFLTSSRRDYATIVGRTESFSNALDRVHRRAGAAVH
SLPPPARFSMHASPLMESKKKSPLHGHRHHRHRLGGRVKGDKSKKMFSNNPYGFSTSDTD
GDDVFSSDADERSRSDAKKGDAEAFFSSSRSFSFSSDSSEFYSKKKKPKKKSPAAVAPKP
PPPPPRARARGQRRKNRVASSCDTCGVREGFRPVVSAAEEQVRRGFAVVQRSRDPYADFR
ASMVEMVVSRQMFGAAELERLLRSYLSLNAPRHHPVILQAFSDIWVVLHGG*
>TaOFP2a-D
MEDERKRAKLRKSLQLCISKKLKKIPPIHIPSSTIPATIASSRRLLSTCRFPRTPSLDMD
QAATATTNNNNSGGHAATLSDVDRFLFDNFRSLYIHDHDDDNARFSSSPRTSSTSIIDET
QLTAGTTSLSNSVKEDTGEARPGDDTSDDAAIVLFSMDPYTDFRRSMQNMIKMHHGLESQ
SLDWDFLEELLFYYLQLNDQSVHRHILKAFADLTAGTQRDIPACGKPHWADKSVRSRKY*

>TaOFP11-B
MLGCFSRLRRPSSAAPGAPAPVQPPDEASTSAASTSTPATSPRSSSSSARFKNACLRDGG
RGGDADVAKECPLSSALAVDSGLSSAIASRRFFLASPGRSNSIVDSSAAHAAAVLGVGAA
GVAVPTYSPDPHADFLRSMEEMSAALRLDARRRGDRARLHELLLCYLALNDKRAHRYIVS
AFTDLLLRLTATDDLDADEQHGSM*
>TaOFP6-A
MGRHKFRLSDMIPNAWFFKLRDMRGAVRGGGGGAASPGGASRAGRAGRAPSTPHRASYYY
TPRAGDAVGSPLHPPRASDAQFPPLPLSPPRRSSKRRHRRRSVKLAPSASGSSVVSSPVS
TGCRCRRKPELVVVQAPDTPPCRLDNFVGYDDSGDETLKKPTVAVLGDGGLGGKLITSAT
DIIIDLRTKKRPDTDRVLLPPIVTRPKPARRTPEELLDLEDKHIDTLARAAQRATTPFSD
EQSKAAKPRRSVSSSARRLKTRGNTPRVASCKKSKPPAPSPAPAREKTPPLAESFAVVKT
SRDPRRDFRESMEEMIAENGIRTAADLEDLLACYLSLNAAEYHDLIVDVFEHIWAGLADI
SM*
>TaOFP10-A
MKATTPRGGGVETAKPKKRKKAGAGGFIFGCGGSKSVAVVADNLSTMALAKSSSSSSSAA
AMAKPAPAAKPTALACQDAEGAPSVDALLGQLRELERGVRALGVRAREEDGVAQACRCSA
GPPRHRRDAWGGGRGRLEEESVAVVTETEDPLGEFRRSMAEMVVENGITGGAELRELLQR
FLSLNSARHHHLILRAFADVWEELFAGDPTQMLKQKQKRPAVSPAGHSARASS*
>TaOFP19-A
MGSHYRFRLSHLVPNSWFYKLRDMKRPRPPSQPRSSTATRTPRRSSSSHYYCHGTSTPKP
LPLPPHQSYSSYLQLRAKKMPPEKLRLSPLCLSPKATNIRFPNDRHQSPSSRSAAAVVVD
DFQGLQLRPIRTRPAPIALRSAHHSTTASSTCPSSPRLRSRRLRLSSSGCCRVSTRCTGR
RRSARRSIAVVVASTDPHKDFRESMVEMIVGTDMRGAEALRDLLDCYLSLNSREYHGVIT
EAFRGIWLQIIRDGVEI*
>TaOFP10-B
MRVCLCSLHTPLECNVPATKELCDAGAAASWRARFHSTRLFLSPSSSSFSSLSYLASQVA
RPVTHTALENQGVKATTPRGGGADTAKSKKRKKAGAGGFIFGCGGSRSVAVVAGNLSTMA
LAKSSSSSSAAPTAKPAPAAKPTAPVCHDAEGAPSVDALLRQLQELERGVRALGVRVLEE
DGVAQACRCSARSPRYRRDAWGGRRGRLEEESVAVVTETEDPLGEFRRSMAEMVVENGIT
GGAELRELLQRFLSLNAARHHHLILRAFADVWEELFAGPGRDPMQKQKQKRPVVSPAGHS
ARASS*
>TaOFP24-D.2
MARERRHDGGYSLHVKPCGRLKRRTPAADSGGDHRAVEATRRLQESLVVVKESGDPDFPA
SMAEMIAADDDVRASARGLEEPLACYLTFNDAEHNPAIVAAFRAMAL*
>TaOFP8-B
MSSKPSSRRSSFTLRQPPVVDVGCNCRRPKLFSSLFSSSSLPFRGRGGKPKSPNASSTST
TTAFTATTLGGRSGTTATSADSASWGPASFTNNSLYEDPAAAARHRGQEPEQDTRRRRRQ
RRRRRRAAWDGGVGGGHGEQDAEAYGRVARESVPVAVESAEPYEDFRESMVQMVVEKEIY
AWDDLNDLLTQFLTLNSPRHHPLILHAFADLWTRNGLFSPPSPCQF*
>TaOFP22-B
MGAHGRGGVGVHHRSSSARSYQQPPSARGWSARWSVEAVQRPPSSGWYREVSNDIQQPEA
DVEPPVTPTKESPRAPLPRRASYYYSTRDREVPAPPAPKPPRVKDAQSPTRRSRRRHKVD
HAPEERGPARGKEPVVGALGSSGRRRDVCIKSDGGEPRRPTVRGPADDGRNVKVIASHNE
IIIDLRDEDTPGRRLRPIVTKPARRRPVPNEQDGSQADLADVTARASSASDKSSVSRPRR
SSASSSGRRRLKTLSKSPRLAATARKVHPPSRKWTAPPPPLLAPVIVSSYPVVKMSEDPR
QDFRESMEEMISAKGIQDAEDLEDLLACYLSLNDAAHHDLIIDVFEQIWVSLAGARP*
>TaOFP9-B
MLSPGISVKKRHGGAGFALGCGCKDAKSVSVVPASVSASPSPSGAGTSTTTETRRRGGRA
NPSASMTTDTLTSASSSSLLWEDAVAEFECGDDGHFKMEGSAATQSFSGLLRELNELEQS
VVSWGRKSHRNRDKKASTPPPEHKKATMKSGVKGGDVTTGGAKDRRVGDSVEPVTVDACV
EVGLDGSVAVVKQSEDPLSDFRQSMVQMIVENGIIAGEELRQMLRRFLTLNAPHHHDVIL
RAFAEIWDAVFAASYVPVPATAPPSKHTRREEPADGRPPMPRTPPRHHHSPSPSAWRV*
>TaOFP14-D
MSPLHPPHLHFRKLKKRARAAIGSGSGSGSHHPAAKARKGLAAILYKLRDVHRPPSSPPS
PSPSPSTPHHRQLCYPPAPSTWPWPSCRHPRTSSFRARPGDAAAVVYRTANTVYDTPSEH
FMRRPSVDEASCSGRNSFAVSGQAAVDREPEAEERKELRLRETAVVCGVRSERLFFEPAG
AGFFSPTQPETLGKTEDITTDAAAEDEEATTVPVGKTEQKPADYSELKAGAVVVSMESED
PYGDFRASMAEMVVAHGLRDWEDLEELLAWYLKLNAKGVHGVIVAAFVDLLVSLATPPSP
SLPSQSPSSSCITFEDYSSATFDDEEKC*
>TaOFP6-D
MGRHKFRLSDMIPNAWFFKLRDMRGAARGGGGGAGSPGGASRAGRAGRAPSTPHRASYYY
TPRAGDTVGSPLHPPRASDAQFPPLPLSPPRRSSKRRHRRRSVKLAPSLSGSSVVSSPVS
TGCRCRRKPELVVVQAPDTPPCRLDKFVGYDNDGDSADSGEALKKPTVAVLGDGGLGGKL
ITSATDIIIDLRTKKRPDKVLLPPIVTRPKPARRTPEELLDLEDKHIDTLARAAQRATTP
FSDEQSKAAKPRRSVSSSARRLRTRGNTPRVASCKKSKPPAPAPAPSPAREKTPPLAESF
AVVKSSRDPRRDFRESMEEMIAENGICTAADLEDLLACYLSLNAAEYHDLIVDVFEHIWA
GLADISM*
>TaOFP2a-B
MEDERKRAKLRKSLQLCITRKLKKIPPVHIPSSTIPATIASRRRLLSTCGFPRTQSLDID
QAATATNNNNNNGGGHAATLSDVNRFLFDNFRSLYIHDRDDNVRLPLSPGTSSTSAVDET
QATAGTSSLSDSVTEDTGKAGSGDDTGDDAAIVLFSMDPYTDFRRSMQNMIKMHHGQESR
PLDWDFLEELLFYYLQLNDQSVHRHILKAFADLTAGTHKDIPARGKPNWADKSVRSRKY*

>TaOFP29b-A
MSSTRARRSGGRQFAVGGRWRHVAVVDTGCGCRPRRPRLPLMSLPSFLRPSVTRSGSSSR
SSSLFPSSASTASSASAATYSSYSSSSNHANHPASAHVYKHRQEPAVPYGITANASAPAP
APVARNKAGSRAKKRREKMAVPAEEEEEEGVGVAVEKESSDPRADFRDSMVQMVVEMGLC
DWDGLRCMLRRLLALNAPRHHAAILAAFAEVCAQLASEPPPPPPPAYQYDYYY*
>TaOFP26-A
MLGCFPAVVGGRRPPKSPPSALLNLTYDDGSTSTSVSVSPPSSASTSSPAFLDDDDDDAD
AQADVGGLSSAIASRRLSLAPPGRSNSIVDSSSSEHATAPCPFIPSQEAVRSVTMSTDAP
RAEFLKSMLEMAEALGLDPRRGADRARMHDLLLCYIAINDSDTLRDILGAFTELLCILNG
NTTGDGDGTRTTPSSTATADRATHR*
>TaOFP2b-A
MEGMEDESKKKKRRSKKRARLKSFLHFPKALKKLHGHGRPSANHNPSPSPSAAAAAGSLL
SACMHPRTNSFSGVRQRHVAARNRDDDDDDEDGALAVNFRSLRVGPTAVRDDDDDGDDED
GSSTQEDDGGSESEGGGVLAGMAAMKVVSGGGCGVAVVTLSVAPYEDFRRSMREMADAHA
RVEAARVGTRPAPAVDWDFMEELLFCYLQLNDRAVHKDILRAFTDTVAALRRRRRAPALK
PKSRRTRQPRRGAGGSGIDDDDDVDEAVDSNS*
>TaOFP26-D
MPRSTDRRAMPGCFPAVVSGRRPPRSPPSGLLNLTYDDGSTSTSVSVSPPSSASTSSPAF
LDEVDPDDADAQADLSSAIASRRLSLAPPGRSNSIVDSSPEHAAAPSCHGGTTCSVIPSQ
EAVRSVTLSTDAPRAEFLKSMLEMAEALGLDPRRGADRARMHDLLLWYIAINDSETLRDI
LGAFTELLCILNGNTTGDGDGDSRQSDA*
>TaOFP2a-A
MEDERKRAKLRKSLQLCISKKLKKIPPIHIPSSTIPATIASSRRLLSTCRFPRTPSLDID
QSVTATNNNNNNNNNSGGHAATLSDVDRFLFDNFRSLYIHDRDDDNTRFSSSPGTSSTSI
VDETQLTTGTPSLSNSVKEDTGEARPGDDTSDDAAIVLFSMNPYTDFRRSMQNMIKMHHG
QESQSLDWDFLEELLFHYLQLNDQSVHRHILKAFADLTAGTQRAIPARGKPHWADKSVRS
RKY*
>TaOFP31-B
MSSTGARRGVGSGGGGGHFPVGRRRHVAVVDTGCSCRPRRPRMLLSLPSFLKPSSASKPP
ARSTSSSSLFPSSSSTASFSTSYASSNCSNYYSSYHGFGAAPKLHQQQEHLPSAKEVPAV
TPASPVRRQPASMKKKQKKRYYVENKAAMAEAAPEEDVGLAVEKDSSDPRADFRESMVQM
VVETGLCSWNDLRSMLRRLLALNSPRHHAAILTAFAELCAQLASPPPPAASSYHYQL*
>TaOFP23-B
MGWGSRKQQHGTPQRALGLGGEIGERKGGGKSKAFSFSFLPLSWLSKLATKPKRAPASTH
EGRGGAGADAPPPFKSGLPERAASPAKVAIAPAGRLSSPSPRRSPAVLRRLFAGNDNADA
VAARGRHRPAAAVAAAEEVVPRRLSVGNDSADAVAPRRHCRPRRHCSLGGDRDLQAPLGK
HIPFSLAGSPAQPPPSAQTAAAAAPSDTDGGGARLRRRHRGRRHRRSVSGGRRSSFSGKV
TLRVKVRSPRRSAPELESLAVVRRTRDPQRAFRESMYEMIASSGGTDARPEELERLLACY
LALNADEHHDCIVKVFRQVWFDHVNLPPPRRGRDREEHPGRHARP*
>TaOFP16-D
MSHGVAARKRFGGVGFALGCGCKDPKAVAVAAAAVAASSPRSGTEASTATTATSRTASRT
HPSASTSTGTLTVPSASSSFLWEDADEVECKRASSATTPSFSGLLRELSELERSIKSCAR
TKSPPRNHFSPPPPPPPPPPPPPPLPSRPVQRRAVRGDDKPSIQEGHGDFSPPRPRPLPP
PSLQVPTQQHRRVKSVDKASKQEGDAHFTPQPPRPLPPPPPLEPVRSAKTEEDNKSKSKE
DEKRSPTPQAAPKHRKATSCDNSNGNGFGGGSGRLDGSVAVVKQSEDPLGDFRRSMLNMI
VENGIVTGDELRELLRRFLALNAPRHHDAILRAFAEIWDEVFAPAAAATAGREPGPAARP
TAPRQRTPPRRRQPLPPPAWRV*
>TaOFP5-D
MRWWGLKSKQQQLLPQDQAHEESKSGKGKAAFSPLTWFSKLTAKHNALASSKPKKHAAPE
VKSSGGGGGGGGFHEGTTPSPASRSSPADTLSPAATDIVPRRLSVGNDGAEVEATAARQL
SRRRHYSVGGDRDFPPLSHLSAFSRAASPPQCVLATAPTPVLTLPSDTDEEKRPRSHQRR
RRGGGRRSFSGRTMPGARLAAVRVRSPRCNVAAVSGLERFAVVRRTSDPQREFRNSMVEM
ITSKRIGRPEELETLLACYLALNAEEHHDCIVKVFRQVWFELNPARIATVTSRPRS*
>TaOFP14-B
MSPLHPPHLHFRKLKKRARAAIGSGSHRPAAKARKGLAAILYKLRDVHRPPSSPPSPSPS
PSTPQHRQLCYPPAPSTWPWPSCRHPRTSSFRARPEDAAAVVYRTANTVYDTRSEHFLRR
PSLDEASCSGRNSFAVSGQAAVDREPEAEERKEQQLRETAVVRGVRSERLFFEPAGAEFF
SPTQAEALGKTEDITTDAAAEDEEANTAPAGKTEQKPADYSELKAGAVVVSMESEDPYGD
FRASMAEMVAAHGLRDWEGLEELLAWYLKLNAKGVHGVIVGAFVDLLVSLATPPSPSLPS
QSPSSSCITFEDYSSATFDDEEKC*
>TaOFP20-B
MPSPGSFSRRSGDSFLLPRPPPVTDVGCGCRTPRLLSSIYSSLMSRARGGGGRGTKPKSP
HASSTSTATAFTSSTAGATTATTVSSLDDSWGLATYATNTLYEDDPGARRQRRRTGTRRH
RRQRNHASSRRPERGVAMMARGEEEEEEAAVAVEVESATPYEDFRESMVAMVVEKEMYAW
EDLNALLHGFLSLNSPRNHPLILHAFADLWAPRGGLFCPPSPCLGL*
>TaOFP17-D.2
MGKKLALASLFFAGGSVDSAATGSLSPPYSPPPSVSAVSSGSTAASWQWPSCAQARTASF
DGRSSVEAEASSSAWARRDCCRTTRVITNPAYCDDDTADSSFVSATASSSASTAAPEPEE
PSVEEAVIRGIRASSRLFFEPEATKSIVTTSKPAFGGATALAIDSADPYGDFRRSMEEMV
LSRGGGGSGEDDWGWLEEMLGWYLRANGKKTHGLIVGAFVDLLVGLSAVNNKQSGRC*
>TaOFP1-B
MDHGGGGGGGGRSSSRLRDRLARMFRPGSLLRSTCNNNTASTSSSSSCSAAVGAAADGVT
ASKPPPSSACSSSRALLAADSAISRDRDSFLTSSRRDYATVVGRTESFSNALDRVHRRAG
AAVQSLPPPARFSMHASPLMESKKKSPLHGHGHHRHRLGGRVKGDRSKKLLSNNPYGFST
SDTDGDDVFSSDADERDRSDAKKGDAEAFFSSSRSFSFSSDSSEFYSKKKKLKKKSPAAV
APKPPPPPRARARGQRRKNRVASSCDTCGVKEGFRPVVSAAEEQVRRGFAVVQRSRDPYA
DFRASMVDMVVSRQMFGAAELERLLRSYLSLNAPRHHPVILQAFSDIWVILHGG*
>TaOFP29a-B
MSSTRARRSGGRWRHVTVVDTGCRCRPRRARLPSFLWPSTKPPVTRSSSSSHPSSSASAH
VYKHHQEPVATKKVTAKASAPVATKKVGSNPAKRGREKMAAAAGEEEEEDVGVAVEKESS
DPRADFRDSMVRMVVEMGLGDWDGLRSMLRRLLALNAPRHHAAILAAFAEVCAQLAGPSE
SPASPPPAYQSIHA*
>TaOFP17-B.2
MGKKLALASLFFAGGSVDSAAAGSLSPPYSPSPSVSAVSNGSTAASWQWPSCAQARTASF
DGRSSVEAEASSSAWARRDGCRTTRVITNPAYCDDDTADSSFVSATASSSASTTAPEPEP
WVEEAVIRGIRASSRLFFEPEATKSIVTASKAAFGGATALAIDSADPYGDFRRSMEEMVL
SRGGDDDWGWLEEMLGWYLRANGKKTHGLIVGAFVDLLVGLSAVNNKQSGRC*
>TaOFP14-A
MSPLHPPHLHFRKLKKRARAAIGSGSGSHRPATKARKGLAAILHKLRDVHRPPSSPPSPS
PSPSTPHHRQLCYPPPPSTWPWPSCRHPRTSSFRARPEDAAAVVYRTANTVYDTPSEHFM
RRPSLDEASCSGRNSFAVSVQAAVDREPEAEERKELRLRETAVVRGVRSERLFFEPAGAE
FFSPTQAETLGKTEDITTDAAAEDEEATTVPAGKTEQKPADYSELKAGAVVVSMESEDPY
GDFRASMAEMVAAHGLRDWEGLEELLAWYLKLNAKGVHGVIVGAFVDLLVGLATPPSPSL
PSQSPSSSCITFEDYSSATFDDEEKC*
>TaOFP7-A
MVIGKLGLSSLFHTKPKEEASPSPPRGDPAAAPAWAWPSCKHPRTRSFHDAPPPPGARTL
ASIFLDSAESSFTNSSARRDCSDSPSTASEASAEGGGDAVTAAEDAAVVGPLRSSDRLLF
DPGASGTTSSILEEKVPAEAFVGGLAVAFESADPYGDFRASMQEMVAAHGAGGWGCGWGW
LEEMLGWYLRANGKDTHGAIVAAFVDVVVSVADPGRGSSCSSRSSSCASVDGDQ*
>TaOFP21-A
MVKKQPLSSLFYPVNSANKDTPPSSPPTPTATPQAWMWPSCKNPTAHSFRSPSASAAAAV
AAKNAASLFVDSSARMHHDCAASDSLSTESEASGAAAEDMADAIVRGLRSDRLRFEPRAP
SSSILEKKPPPAPARGHEAAGATSFGGGVAVAFESVDPYRDFRSSMEEMMTAHGAGDWDW
LEKMLGWYLRANGKGTHAAIVSAFVDLVVTTTASSSSGHSSFTLAGSDLESSSAGRNGSF
RLR*
>TaOFP1-A
MDHGGGGGRSSSRLRDRLARMFRPGSLLRSTCNNNTASTSSSSSCSAAVGAAADGVTASK
PPPSSVCSSSRALLAADSAISRDRDSFLTSSRRDYATIVGRTESFSNALDRVHRRAGAAV
HSLPPPARFSMHASPLMESKKKSPLHGSHRHHRHRLGGRVKGDKSKKLLSNNPYGFSTSD
TDGDDVFSSDADEHGRSDAKKGDAEAFFSSSRSFSFSSDSSEFYSKKKKPKKSPAAVAPK
PPPPPPPRARARGQRRKNRVASSCDTCGVREGFRPVVSAAEEQVRRGFAVVQRSRDPYAD
FRASMVEMVVSRQMFGAVELERLLRSYLSLNAPRHHPVILQAFSDIWVVLHGG*
>TaOFP9-D
MLSPGISVKKRHGGAGFALGCGCKDAKSVSVISASPSPSGAGTPTTTETRRRGGRANPSA
STTTDTLTSASSSSLLWEDAVAEFECGDDGQFKMESSAATQSFSGLLRELNELEQSVVSW
GRKSHRSRDDKKASSPPLEHKQATMKSGVKGGDVTTGGAKDRHVGDSVEPGTVGACVEVG
LDGSVAVVKQSEDPLSDFRQSMVQMIVENGIIAGEELRQMLRRFLTLNAPHHHDVILRAF
AEIWDAVFSASYVPAPAAAPPRKYTRREEPAAGRPPMPPRTPPRHHHSPSPSAWRV*
>TaOFP3-B
MDESPHRRTGVGTGVRLKQKLAQLLVRSSCISNATKTTTTPATAFVSLDKANTNPHQEPL
HSPDLCTHCTYQRPNLVEGSRSSRHRHRSASVVHASVDYPGGVSGRRPVHSIVPLLPPSV
QTNDAKKSRGARSRSVSRRHRSYSSCRRLRRPRMNSVPYSCSPSTATDDESGEDAETTTL
FSSLSFSSDSTCEFYHTNSSNASRKSHRNGLRRAPRRALPSARDPPDAFQPRVNLATKHN
YCKNSKREEDANAIKKMVVEEIGAIGVGMAVVKRSSNPYADFRSSMVEMVVERRIANVGK
MEELLESYLSLNSPEHHPAIIAAFEDVWEAVFGEA*
>TaOFP17-B.1
MVKKLALASLFFTSGSVDATAGSLSSPPSISAASSGSMAASWQWPSCAQARTTSFDGRSS
VEAEASSSSARRDCCRTTRVITNPAYCDSDDDTANSSFLSATVSSSASTAALEPEPSRAR
EAEEAVIREIRASSRLFFEPEATKSIVTTSKPDADQAAFGGATALAIDSADPYGDFRRSM
EEMVLSRSGGSCEDDWGWLEEMLGWYLRANGKKTHGLIVGAFVDLLVGLSAVNYKQSGQC
*
>TaOFP19-B
MGSHYRFRLSHLMPNSWFYKLRDMKRPRPPSQPRSCAATRTPRRSSSSHYCHGTSTPKPL
PLPAHQSYSSYLQAKKMPPEKLRLSPLCLSPRATSIRFPNDRHQSPSSRSAAAVFDDFQG
LQLRPIRTRPAPIASRSAHHSTTASSTCPSSPRLRSRRLRLSSSGFGRVSARCTARRRSA
RRSIAVVVASTDPHKDFRESMVEMIVGTDMRGAEALRDLLDCYLSLNSREYHGVITEVFR
GIWLQIIRDGVEI*
>TaOFP24-D
MPPPGSWFYMLRRKRGGDDGEIKRGDRAPAVVTTPASSRGVPVPPPCTPNRASCYVPSGQ
RGAVKGIPIPPKRRDTQFPRSPQPSDIVFDVVTVSRAAADRFDGLRAMPELKLRPILTKP
AGKKVEGEEGASGSSSASPTARARRRRRPRLYVKPSGGRMGRRPADAQPPTKTTTGPQKR
RARRRRWLQESLVVVKESADPEEDFLASMAEMIAANDEVRASPRGLEELLACYLALNAAE
HHRAIVAAFRRAWLDATATGIKHRPPPSQGLAG*
>TaOFP8-D
MSSKPSSRRGSFALRQPPVVDVGCNCRRPKLFSSLLSSSSLPFRGRGGKPKSPNASSTST
TTAFTATTLGGRSGTTATSADSASWGPASFTNNSLYEDPAAARRRGQDEPEQETRRRRRQ
RRRRRRAAWDGVGGGAGHGEQEAEAHGRVARESVPVAVESAEPYEDFRESMVQMVVEKEI
YAWDDLNDLLTQFLTLNSPRHHPLILHAFADLWTRNGLFSPPSPCQF*
>TaOFP11-A
MLGCFSRLRRPASAAAGAPAPVQPPDEASTSASTPETSPRSSSSSARFKSACLRDGGRGG
DVDVTVAKECPPLSSMLAVDSGLSSAIASRRFFLASPGRSNSIVDSSAAHAAAVLGVGAA
GVAVPTYSPDPHADFLRSMEEMSAALRLDARRRGDRARLHELLLCYLALNDKRAHRYVVS
AFTDLLLRLTATDDLDADDEQHSSM*
>TaOFP3-A
MDESPQCRTGVGAGVRLKQKLAQLLVRSSCITNATKTTTTPATAFVSLDKADTNPHQEPR
HSPDLCTHCTYQRPNLVEGSRHRHRSASVVHASVDYPGRVSGRRPVHSIVPLLPPSVQTN
DAKKSTGARSRSVSRRHRSNSSCRRLRRPRMNSVPYSCSSSTATDDESGEDAETTTLFSS
LSFSSDSTSEFYHTNSANASRKSHRNAPRRAPRRALPSARDPPDALQPRVNLATKHRQCK
NSKREEDANAIKKMLVEETGAIGVGMAVVKRSSNPYADFRSSMVEMVVERRIASVGKMEE
LLESYLSLNSPEHHPAIIAAFEDVWEAVFGEA*
>TaOFP12-B
MAKRLFHSCRSPSAAAVVTPATNLLAKHHSPAFTPPAGGCCPRGLPHRRPLPPETCSARG
CAADYTADDLPPARGTPAYRWLKSSHWHVIEAATDGDDTPRLKIDARRRLRRSRRRRRLH
RKAAIESLSSGDSGWFSSSEEPSAYSSRSVEAEATLVTSTATETSSGVSGSSGAVAAAAE
AVVAGSFAVVKRSDDPRADFRRSMAEMVVGRGIYDADGLERLLRCFLALNDQRHRRDIVD
AFGDVWEAVFSSPLPHGAVTSAPAASCRAAAAGAPR*
>TaOFP13-D
MPASSWFHKLRGRSTRKGKRSPACPPSPTRGSSADAIAFVAASPEWTDQKTSQQGRPPAR
PPAACAGYSPNRASYYFPSADRAPRPDGALRCIAPRGAADDDGAALDVRVDVIHRRAGRL
GGIDAPPATPELNLRRIVTRPAAKNDPAESAAVSSSASTPTSAATTPSTCRAWGFHVKPD
GRRRRQRGHDDKSTRKEKAAEDAGSRRRRWLYESLVVVKTSSDPERDMAESMAEMVAANH
IGSSEDLEELLACYLALNAAEHHRAVLAAFRRVWHSGFTSPAKECGTCAIKATSCLHRRR
TTPNS*
>TaOFP20-A
MPSPGGFSRRSGDSFLLPRPPPVTDVGCGCRTPRLLSSIYSSLMSRARGGGGRGTKPKSP
HASSSSTATAFTSSTAGATTATTASSLDDSWGLATYATNMLYEDDPEARRQKQRTTTRTR
RRRRQRNHGSGRRPERGVAVMARGEEVEEEEAAVAVEVESATPYEDFRESMVAMVVEKEM
YAWEDLNALLHGFLSLNSPRNHPLILHAFADLWAPRGGLFCPPSPCLGL*
>TaOFP24-D.3
MVPELKLQPMLTRPTADAAPQRSSAGRRRPREAAAHRRWPGSGGVYSLHVKSCGRLKRRT
PAADSGGDHRAVEATRRLQESLVVVKESGDPDFPASMAEMIAADDDVRASARGLEEPLAC
YLTFNDAEHNPAIVAAFRATAL*
>TaOFP30a-D
MGKKGLTSIFSKLPAAADEPSPPWPWPSCRNPQTASFREEERRRPCRTAAAVSRSPAAAA
RLIHGGAGEMYKTVNSVYQLDYISADGSCFDDEEEEGQGVLELDDDDGFSTTTASEEWSE
AVIRSLGRTSTDRFFVDPPGPASNSILALSPGKQSAAQADEAEEKPQSEPIASTSLVEES
VAVALDSEDPYGDFRASMEEMVAAHGLRGWEALEELLVWYLRINGKHNHALIVGAFVDLL
VGLAAPPASSSSAAPTTTTTATTMTTTSASGGSGSTASTSTSSSTCGCEGDVTPATATTE
EQCGGRNGDASRSPASSSHSLQGKDEEEEEEEDLAGDKAGDDLSIMRSAH*
>TaOFP31-A
MSSTGARRGVGSGGGGGHFPVGRRRHVAVVDTGCSCRPRRPRMLLSLPSFLKPSSASKAP
AAPARSTSSSSLFPSSSSTASFSTSYASSNCSNYYSSYHGFGAAPKLHQQQEHLPSAKEA
PASPVRRQPASMKKKQKKRYYAENKAAMAEAGPEEDVGLAVEKDSSDPRADFRESMVQMV
VETGLCSWDDLRSMLRRLLALNSPRHHAAILTAFAELCAQLASPPPPATSSYHYQL*
>TaOFP12-D
MAKRLFHSCRSPSAAAVVTPATNLLAKHHSPAFTPPAGGCCPRGLTHRRPLPPETCSARG
CAADYTADDLPPARGTPAYRWLKSSHWHVIEAATDGDDTPRLKIDARRRLRRSRRRRRLH
RKAAIESLSSGDSGWFSSSEEPSAYSSRSVEAEATLVTSTATETSSGVSGSSGVAAAAAA
EAVVAGSFAVVKRSDDPRADFRLSMAEMVVGRGIYDADGLERLLRCFLALNDQRHRRDIV
DAFGDVWEAVFASPLPHGAVTSAPAASCRAAAAGAPRQ*
>TaOFP24-B
MPPPASWFYRLRRKRGGDAGEIARGDRAPAVVTPPPSSASSREVPVPPPCTPNRASYYVP
SGERGAVKGIPIPPKRRDTQFPRSPQPSDIIFDVVTVARAAADRFDGLRAMPELKLRPIL
TKPAGRKADGEEEEASGSGGASPTARARRRPRLYVKASGGRMGRRPADAQPPAMATTGPR
RRQARRRRWLQESLVVVKESADPEEDFLASMAEMIAANDDVRASPRGLEELLACYLALNA
SEHHRAIVAAFRLAWLDDAPTSTAKHRPPPSHGLAG*
>TaOFP8-A
MSSKPSSRRGSFALRQPPVVDVGCNCRRPKLFSSLFSSSSLPFRGGRGGKPKSPNASSTS
TTTAFTATTLGGRSGTTATSADSASWGPASFTNNSLYEDPAAAARRRGQEPEQDTRRRRR
QRRRRRRAAWDGAGHGEQEAEAHGRVARESVPVAVESAEPYEDFRESMVQMVVEKEIYAW
DDLNDLLTQFLTLNSPRHHPLILHAFADLWTRNGLFSPPSPCQF*
>TaOFP2b-B
MEGMEDEAKKKKRRSKKRARLKSFLHFPKALKKLHGHGRPSANDNPSPSPSAAAAAGSLL
SACMHPRTNSFSSGVRQRHVAAGNRDGHDDDDGALAVNFRSLRVGPTAVPDDDDDGNDED
GSSTQEDDGGSESVGDDVVAGTAAMKVVSGGGGGVAVVTLSVAPYEDFRRSMREMADAHA
RMEAARVGTRAVPAVDWDFMEELLFCYLQLNDRAVHKEILRAFTDTVAALRGRRRAPAPK
PKSKRTRQPRRGARGYGVDDDDDVEAVDSNS*
>TaOFP26-B
MLGCFPAVVAGRRPPRSPPSGLLNLTYDDGSTSTSVSVSPPSSASTSSPAFLDEVDPDDA
DAQADLSSAIASRRLSLAPPGRSNSIVDSSSPEHAAAPCHGGTTCSVPPSQEAVRSVTLS
TDAPRAEFLKSMLEMAEALGLDPRRGADRARMHDLLLWYIAINDSDTLRDILGAFTELLC
ILNGNTTGDGDGTAPPATADRATHR*
>TaOFP24-A
MPPPGSWFYKLRRKPGGDAGEVPRGDRAPAVVTTPSSSSASSRGVPVPPPCTPNRASYYV
PSGERGAVKGIPIPPKRRDTQLPRSPQPSDIVFDVVTVPRAAADRFDGLGAMPELKLRPI
LTKPAGRKVDGEEEGASGSGSASPTARARRRRRPRIHVKPSGGRKGGRPADAQPPATATA
KPRRRQARRGRWLQESLVVVKESADPEEDFLASMAEMIAANDEVRASPRGLEELLACYLA
LNAAEHHRAIVAAFRRAWLDDAPTSTAKHRPPPSQGLAS*
>TaOFP27-A
MKAMILRRRGAGGGLRITRKGRGFMCGCGGSKAVSVSDGSDKQSPMATPPTNTSTATTAT
TMSTVTTTATRRAGNSRAASLISTAAASSSFSPSSTDEADTSVGSTPSVAALLRQLGELE
RTVRSLQGAGAEGVGDGRRHRRTSSEGGGRRVEESVAVVKESADPLADFRRSMLQMIVEK
EIVGGADLRELLHRFLSLNAPHHHHLILRAFAEIWEEVFSGYERTPDFLVSHSHGRKRLP
AANSLR*
>TaOFP7-B
MVIGKLGLSSLFHTKAKEEASPSPPRGDPAAAPAWAWPSCKHPRTRSFHDAPPPPGARTL
ASIFLDSAESSFTNSSARRDCSDSPSTASEVSAEGGGDAVTAEDAVVVGPLRSSDRLLFD
PGASGATSSILEEKVPAAAGEAFVGGLAVAFESADPYGDFRASMQEMVAAHGAGGWGWGW
LEEMLGWYLRANGKDTHGAIVAAFVDVIVSVADPGRGSCSSRSSFCASVDGDQ*
>TaOFP30b-A
MGKKGALTSIFSRSSSLASDSSTAAVIPWPWPSCRDPQTDSFRAAEEPCATAAGGSRCGP
VAARHRKLVGAPAEMYKTVNSVYIDPDDGESFSCLSAEEEETVVVEDDGFSTPEDEWSEA
VIRSLSRTTSSTGRFFFDQGPATNSILSAAAASTTGSTPPEEENDKPAALSKNGKPGDGG
KSLVVEESVAVPMDSADPYGDFLSSMEEMVAAHELRGWDALEELLVWYLRVNAKHHHPLI
VSAFVDLLVRLTTSATASTSTTTMTMTSSSSTSSSSSGTSSTSTTSSSTSTSTGGDGVVV
SATSATGQCDGGNEASASCSSSSSCAPRDDDEASRGED*
>TaOFP4-B
MDGSGSGVGRKKLKHRLAAILSVFSRRSGGRKRRDDDAAPPALALPSYGRIGAGGKKAAT
GDHHDRRLSVSARRTVPMIRITIDCAGRRSVDAADPSLLAPLDADDIKAERAALKGTGLP
FGTSEWEGRKCPPSSPFRAAPLPPLPRWKERPSNGDRRLSTHSSRRLLSSSSSDDEYDED
SQNLFSSRSFSSDSSDFYNCPRKNAAKARASVSGPCRAPPAAPRCGASQSCRYSFEMPRG
STASAATDGGFAVVKRSADPYEDFRKSMEEMIAEWPEGSGVGDGDGEHSAESLLETYLVL
NSPRHYPVILAAFADVRETLCP*
>TaOFP16-A
MSHGVAARKRFGGVGFALGCGCKDPKAVAVAVAASSPRSGTEASTATTATSRRASRTHPS
VSTSTGTLTVPSASSSFLWEDADADADEVECKRASSATTPSFSGLLRELSELERSIKSCA
RTKSPPRKHFSPPPPPPPPPPPPPPLPSRPVQRRAVRSDDKPSIQEGHGDFSPPRPRPLP
PPSVQVPTQQHRRVKSVDKASRQEGDAHFTPQPPRPLPPPPPLEPVRSAKAEEDNNKSKS
KEDEKRSPTPPPAPKHRKAMSCDSNGNGNGFGGGGGSGRLDGSVAVVKQSEDPLGDFRRS
MVNMIVENGIVTGDELRELLRRFLALNAPRHHDAILRAFAEIWDEVFAPATEPAARPTAP
RQRTPPRRRQPLPPPAWRV*
>TaOFP23-D
MGWGSRKQQHGTPSRASEQGESGEHKGSGKSKAFPFSFSPLSWLSKLAAKPKRTPASTHE
GRGAGASAAAAAPPFKSALPERVSPAKVVIAPAGRLSSPSPRRSPAVLRRLFVGNDNAEA
VAARGRHRPAAAVAAAEEVVPRRLSVGNDSADAVAPRRHCRPRRHCSVGGDRDLQAPLGK
HIPFSLAGSPAQPRPPPQAAAAAAPSDTDGGGARLRRRHRGRRHWRSVSGGRRSSFSGKV
TLRVKVRSPRRSAPELESLAVVRRTRDPQRAFRESMSEMIASSGGTDARPEELERLLACY
LALNADEHHDCIVKVFRQVWFDHVNLPPPRRGRGREEHPGRHARP*
>TaOFP29a-A
MSSTRARRSDGRQFGVGGRWRHVAVVDTGCRCRPRRQRLASFLWPSTKPPVTRSSSSSHP
SSLFPSSASTASSASARVYKHQQEPYGATAKASPPVATKKVGSNPAKKRREKMAAAAAEE
EEVGVAVEKESSDPRGDFRDSMVRMVVEMGLCDSDGLRSMLRRLLALNAPPHHATILAAF
AEVCAQLASESSAPPPPAYQYTSDE*
>TaOFP17-A.1
MVKKLALASLFFTSGSVDATAESMSSPPSISAASSRSMAASWQWPSCAQARTASFDGRSS
VKGEASLSSARWDCCRTRVIMNPAYCDDTADNSFLSASGSSSASTAAPEPEPEPSMDEAV
IREIRASSRLFFEPEATKSIVTASKPEADQAAFGGATALAIDSADPYGDFRRSMEEMVLS
RGGGRGEDDWGWLEEMLGWYLRANGKKTHGLIVGAFVDLLVGLSAVNNKQSGQC*
>TaOFP22-A
MARRKFRLSDMIPNAWFYKLRDMGAHGRGGVGVHHRSSSARSYQQPPSARESSARWSVEA
ARQPPSSRWHREVSNDVQQPEADVEPPATPTKESPRAPLPRRASYYYSTRDREVPAPPVP
KPPRAKEAQSPTRSARRRHKVDHAPEERGPAGGKEPVVGALGSSGRRRDTCIKSDGGEPR
RPTVSGPADDGRNVKVIASRNEIIIDLLGEDTPGRRLRPIVTKPAARRQPGPNKQDVTQA
DHADATARASSASDKSSVSRPRRSSASSSGRRRLKTLSKSPRLAATARKANPPSRKWAAP
PPPLPAPVIVSSYPVVKMSEDPRQDFRESMEEMISAKRIQDAEDLEDLLACYLSLNDAAH
HDLIIDVFEQIWVSLAGARP*
>TaOFP6-B
MGRHKFRLSDMIPNAWFFKLRDMRGAVRGGGAASPGGASRAGRAGRAPSTPHRASYYYTP
RAGDAVGSPLHPPRASDAQFPPLPLSPPRRSSKRRHRRRPVKLAPSLSGSSVVSSPVSTG
CRCRRKPELVVVQAPGTPPCRLDKFVGYDNDGDSANSGEALKKPTVAVLGDGGLGGKLIT
SATDIIIDLRTKKRPDTDKVLLPPIVTRPKPARRTPEDLDLEDKHIDTLARAAQRTTTPF
SDEQSKAAKPRRSVSSSARRLKTRGNTPRVASCKKSKPPAPSPAREKTPPLAESFAVVKT
SRDPRRDFRESMEEMIAENGICTAADLEDLLACYLSLNAAEYHDLIVDVFEHIWAGLADI
SM*
>TaOFP5-B
MRWWGLKTKQQQLLPQDQAHEESKSGKGKAAFSPLTWFSKLTAKHNAAASSKPKKHAAPE
AKSSGGGFHEGATPSPASRSSPPDTLSPAAADIVPRRLSVGNDDAEAEATAARQLSRRRH
YSVGGDRDLPPLSHLSAFSRAASSPQCVLATAPTPVLTLPSDTDEEKRPRSHQRRRRGSG
RRSFSGRTTPGARLAAVRVRSPRCTVVAVSGLERFAVVRRTSDPQREFRNSMVEMITSKR
IGRPEELETLLACYLALNAEEHHDCIVKVFRQVWFELNPARIATVTSRPRS*
>TaOFP9-A
MLSPGISVRKPHGGAGFALGCGCKDAKSVSVVSASPSPSGAGTSTTTETRRRGGRANPSA
STTTDTLTSASSSSLLWEDAVAEFDCGDDGHFKRESSAATQSFSGLLRELNELEQSVVSW
GRKSHRSRDKKASTPPLEHKQATMKSGDLKTGGAKDRRAGDSVEPGTTVEACVEVGLDGS
VAVVKQSEDPLSDFRQSMVQMIVENGIIAGEELRQMLRRFLTLNAPHHHDVILRAFAEIW
DAVFAASYVPAPATAPPHKHTRREEPAAGRPPMPPRTPPRHHHSPSPSAWRV*
>TaOFP22-D
MVRRKFRLSDMIPNAWFYKLRDMGAHGRGGVGVHHRSSSARSYQQPPLNWESSARWSVEA
VRQRPSSRWNREVSNDIQPPVTPTKESPHAPLPRRASYYYSSRDRDVPAPPAPKPPRAKE
AQSPTRSSRRRHKVDHAPEERGHARGKEPVVGSLGSSGRRRDMCIKSDGGEPRRPTVTGP
GDEGRNVKVIASQNEIIIDLRDEDTPGRRLRPIVTKPARRRPGPSEQDGSQADLAVATAG
ASSASDKSSASRPRRSSASSSGRRRLKTLSKSPRLAATGRKVNPPSRKWAAPPPSLPAPV
IVSSYPVVKMSEDPRQDFRESMEEMISAKRIQDAEDLEDLLACYLSLNDAAHHDLIIDVF
EQIWVSLAGARP*
>TaOFP27-B
MKAMILRRRGAGGGLRIKRKGRGFMCGCGGSKAVSVSDGSDKQSPMATPPTNTSTATTAT
TMSTVTTTATRRAGNSRAASLISTAAASSSFSPSSTDEADTSVGSTPSVAALLRQLGELE
RTVRSLQGAGAEGVGDGRRHRRTASEGGGRRVEESVAVVKESADPLADFRRSMLQMIVEK
EIVGGADLRELLHRFLSLNSPHHHHLILRAFAEIWEEVFSGYERTPDFLVSHSHGRKRLP
AANSLR*
>TaOFP7-D
MVIGKLGLSSLFHTKAKEEATPSPPRGDPAAAPAWAWPSCKHPRTRSFHDAPPPPGARTL
ASIFLDSAESSFTNSSTRRDCSDSPSTASEASAEGGADVVTGAEDAVVVGPLRSSDRLLF
DPGASGATSSILEEKLPAGAREAFVGGLAVAFESADPYGDFRASMQEMVAAHGAGGWGWG
WLEEMLGWYLRANGKDTHGAIVAAFVDVIVSVADPGRGSSCSSRSSSCASVDGDQ*
>TaOFP19-D
MGSHYRFRLSHLVPNSWFYKLRDMKRPRPPSQPRSSTATRTPRRSSSSHYYCHGASTPKP
LPLPPHQSYSSYLQAKKMPPEKLRLSPLCLSPRATSIRFPNDRHQSPSSRSAAAAVVDDF
QGLQLRPIRTRPAPIASRSAHHSTTASSTCPSSPRLRSRRLRLSSSGCGRVSARCTARRR
SARRSIAVVVASTDPHKDFRESMVEMIVGTDMRGAEALRDLLDCYLSFNSREYHGVITEV
FRGIWLQIIRDGVEI*
>TaOFP12-A
MAKRLFHSCRSPSAAAVVTPATNLLAKHHSPAFTPPAGGCCPRGLTHRRPLPPETCGAMR
CAADYTADDLPPARGTPAYRWLKSSHWHVIEAATDGDDTPRLKIDARRRLRRSRRRRRLH
RKAAIESLSSGDSGWFSSSEEPSAYSSRSVEAEATLVTSTATETSSGVSGSSGAVAATAE
ARAEAVVAGSFAVVKRSDDPRADFRRSMAEMVVGRGIYDADGLERLLRCFLALNDQRHRR
DIVDAFGDVWEAVFASPLPHGAVTSAPAASCRAAAAGAPRQ*
>TaOFP30a-B
MGKKGLTSIFSKLPAGADEPSPPWPWPSCRNPQTASFREEDRRRPCRTAAAVSRSPAAAA
RLIHGGAGEMYKTVNSVYQLDYISADGSCFDDEEEAGQDVLELDDDDGFSTTTASEEWSE
AVIRSLGRTSTDRFFVDPPGPASNSILALSPAKQSAAAPADEAEEKPQSEPLASTSLVEE
SVAVAVDSEDPYGDFRASMEEMVAAHGLRGWEALEELLVWYLRINGKHNHALIVGAFVDL
LVGLAAPPASSSSAAPTTTTTATTMTTTSASGGSGSTASTSTSSSTCGCEGDVTPATATT
EEQCGGRNGDASRSPASSNHSLQCKDDEEEEEEEDLAGDKAGDDLSIMRSAH*
>TaOFP25-D
MVKKLGLTSLIFSSKQVDSAASASGAAPSSVASSSSMSATSWQWPSCKQPRTLSFRQQQH
QEQHQTAYKTMNSAYLPDSGADSCFSNSFASVDDSLSTASEAASGLVEANERETVIRALR
SGRLFFEPHATPATSSSILDEAKLKVKDSDTTTVTTCCGSRKVDKTVAFEGATAVTMDSS
NPYRDFRASMEEMVMSHGVKDWCWMEMMLGWYLRANGKSTHGLIVGAFVDLLVALSDTAS
PSSPTTATTNGSSSFSGSDEIKEEEG*
>TaOFP30b-U
MCSSPLFLNCTPLSSSSSSSSLRNYFLRLRNDLASEQARLSRVDRAHPLHCSLHPADPMG
KKGALTSIFSRSSSLASDSSTPAVIPWPWPSCRDPQTDSFRAAEEPCATAAGGSRCGPVA
ARHRKLVGGPAEMYKTVNSVYIDPDDGESFSCLSTEEEEETVVVEDDGFLTPTASEEWSE
AVIRSLSRTTSSTGRFFFDQGPATNSNLSAAADSTTGSTPPEEENDKPAALSKKEKPGDG
GKSLVVEESVAVPVESADPYGDFLSSMEEMVAAHQLRGWDALEELLVWYLRVNAKHHHPL
IVSAFVDLLVRLTASATANTSTTTGTMTSSSSTSSSSSSTSSTSTTSSSTSTSTGGDGVV
VSATSATGQCDGGNEACASCSSSSSCAPRDDDEASRGED*
>TaOFP29b-U
MSSTRARRSGGRQFAVGGRWRHVAVVDTGCGCRPRRLRLPLMSLPSFLRPSVTRSGSSSR
SSSLFPSSASTASSASAATYSSYSSSSNYANYPASAHVYKHHQEPAVPYEVTAKASAPAP
APVARNKAGSRAKKRREKMAVPAEEEEEEDVGVAVEKESSDPRADFRDSMVQMVVEMGLC
DWDGLRCMLRRLLALNAPRHHAAILAAFAEVCAQLASEPPPPPPPAYQYDYYY*
