# Supplementary material for: Genome-Wide Characterization of OFP Family Genes in Wheat (Triticum aestivum L.) Reveals That TaOPF29a-A Promotes Drought Tolerance
Source: Biomed Res Int. 2020 Nov 7;2020:9708324. doi: 10.1155/2020/9708324 (PMC7666709; doi:10.1155/2020/9708324)
Supplement: Supplementary 3 — Supplementary file 3: Features of OFP genes identified in Triticum aestivum. [file 9708324.f3.xlsx]

## Sheet: Sheet1
	Gene ID	Name	Chromo-some	Protien length	Mw(Da)	pI	Subcellular localization	rice orthologs
TaOFP1	TraesCS3A02G151800	TaOFP1-A	chr3A:141910097:141911498	354	38209.3	11.17	nucleus	OsOFP01	LOC_Os01g12690
	TraesCS3B02G178800	TaOFP1-B	chr3B:183542578:183543914	355	38142.2	11.12	nucleus
	TraesCS3D02G159700	TaOFP1-D	chr3D:129397138:129398516	352	38139.2	11.26	nucleus
TaOFP2a	TraesCS6A02G035700	TaOFP2a-A	chr6A:17601603:17602335	244	27407.2	8.71	nucleus	OsOFP02	Os01g0592800
	TraesCS6B02G050100	TaOFP2a-B	chr6B:29756740:29757460	240	26680.5	8.69	cytosol
	TraesCS6D02G041100	TaOFP2a-D	chr6D:16772309:16773029	240	26952.8	7.3	nucleus
TaOFP2b	TraesCS5A02G195700	TaOFP2b-A	chr5A:398921455:398922593	273	29495.3	7.26	cytosol
	TraesCS5B02G187700	TaOFP2b-B	chr5B:339539471:339540689	272	29167	7.74	nucleus
	TraesCS5D02G195300	TaOFP2b-D	chr5D:298933759:298934911	273	29258.1	8.11	nucleus
TaOFP3	TraesCS3A02G228900	TaOFP3-A	chr3A:428323345:428324697	333	36586.6	10.18	nucleus	OsOFP03	Os01t0625900-01
	TraesCS3B02G255700	TaOFP3-B	chr3B:412873586:412874841	336	37052.1	10.17	nucleus
	TraesCS3D02G227100	TaOFP3-D	chr3D:308739020:308740254	333	36464.5	10.03	nucleus
TaOFP4	TraesCS3A02G281100	TaOFP4-A	chr3A:509995759:509996704	315	34016.5	10.01	cytosol	OsOFP04	Os01t0732300-01
	TraesCS3B02G314800	TaOFP4-B	chr3B:506619432:506620903	323	34641.1	9.25	cytosol
	TraesCS3D02G281000	TaOFP4-D	chr3D:389072922:389074371	320	34326.9	9.89	cytosol
TaOFP5	TraesCS3A02G289400	TaOFP5-A	chr3A:517996302:517997481	297	32333.1	11.34	nucleus	OsOFP05	LOC_Os01g54570
	TraesCS3B02G324100	TaOFP5-B	chr3B:525014165:525015267	292	31939.7	11.34	nucleus
	TraesCS3D02G289200	TaOFP5-D	chr3D:398957787:398958946	297	32314.2	11.44	nucleus
TaOFP6	TraesCS3A02G345100	TaOFP6-A	chr3A:594589999:594591789	363	39331.3	10.81	nucleus	OsOFP06	Os01t0823500-01
	TraesCS3B02G377200	TaOFP6-B	chr3B:593921254:593922696	363	39292.3	10.75	nucleus
	TraesCS3D02G339100	TaOFP6-D	chr3D:452239756:452241390	368	39674.7	10.72	nucleus
TaOFP7	TraesCS3A02G375900	TaOFP7-A	chr3A:624931672:624932487	235	24016.2	4.58	extracellular	OsOFP07	Os01t0863800-00
	TraesCS3B02G408200	TaOFP7-B	chr3B:643839156:643840150	234	23971.2	4.58	extracellular
	TraesCS3D02G368400	TaOFP7-D	chr3D:481731484:481732456	236	24212.4	4.68	extracellular
TaOFP8	TraesCS3A02G376000	TaOFP8-A	chr3A:624941685:624942982	225	24752.2	10.7	chloroplast	OsOFP08	Os01t0864000-01
	TraesCS3B02G408300	TaOFP8-B	chr3B:643857065:643857746	227	24947.4	10.35	chloroplast
	TraesCS3D02G368500	TaOFP8-D	chr3D:481739213:481740483	228	24989.5	10.49	chloroplast
TaOFP9	TraesCS6A02G258000	TaOFP9-A	chr6A:480310235:480311366	293	31185.6	8.68	chloroplast	OsOFP09	Os02t0679700-01
	TraesCS6B02G267100	TaOFP9-B	chr6B:480653545:480654890	299	31751.4	8.67	chloroplast
	TraesCS6D02G239400	TaOFP9-D	chr6D:340212236:340213464	297	31489	8.66	chloroplast
TaOFP10	TraesCS4B02G319700	TaOFP10-B	chr4B:610434567:610435485	306	32382.4	10.25	nucleus	OsOFP10	Os03t0126450-00
	TraesCS4D02G316300	TaOFP10-D	chr4D:481447317:481448462	227	23778.7	10.47	chloroplast
	TraesCS5A02G492400	TaOFP10-A	chr5A:661221685:661222665	234	24438.5	10.27	nucleus
TaOFP11	TraesCS4A02G030800	TaOFP11-A	chr4A:24105989:24107177	206	21529.8	7.03	chloroplast	OsOFP11	Os03t0159400-01
	TraesCS4B02G275200	TaOFP11-B	chr4B:553337943:553339038	205	21283.4	7.99	chloroplast
	TraesCS4D02G273800	TaOFP11-D	chr4D:443741734:443742355	207	21449.6	7.51	chloroplast
TaOFP12	TraesCS4A02G041100	TaOFP12-A	chr4A:34294332:34295557	282	30074.3	9.9	chloroplast	OsOFP12	Os03t0197900-01
	TraesCS4B02G262000	TaOFP12-B	chr4B:531093502:531094527	277	29456.6	9.9	chloroplast
	TraesCS4D02G262000	TaOFP12-D	chr4D:432990942:432992332	279	29600.8	9.66	chloroplast
TaOFP13	TraesCS4A02G136100	TaOFP13-A	chr4A:189669690:189670881	279	30282.6	11.06	nucleus	OsOFP13	Os03t0336900-00
	TraesCS4B02G168800	TaOFP13-B	chr4B:369147831:369149061	276	29926.3	10.99	nucleus
	TraesCS4D02G171100	TaOFP13-D	chr4D:297832741:297834105	306	32957.5	10.51	nucleus
TaOFP14	TraesCS2A02G296700	TaOFP14-A	chr2A:510855510:510856825	327	35622.5	6.65	mitochondria	OsOFP14	Os04t0415100-01
	TraesCS2B02G312900	TaOFP14-B	chr2B:448323464:448324777	325	35410.1	6.52	mitochondria
	TraesCS2D02G294600	TaOFP14-D	chr2D:376938615:376939872	329	35648.5	6.51	mitochondria
TaOFP15	TraesCS2A02G315900	TaOFP15-A	chr2A:541836021:541836957	208	22344	9.82	nucleus	OsOFP15	Os04t0447900-00
	TraesCS2B02G334100	TaOFP15-B	chr2B:477595343:477595967	208	22343.1	9.93	nucleus
	TraesCS2D02G313900	TaOFP15-D	chr2D:403485449:403486383	206	22165.9	9.75	nucleus
TaOFP16	TraesCS2A02G396600	TaOFP16-A	chr2A:650259179:650260319	380	40692.3	10.9	chloroplast	OsOFP16	Os04t0577700-01
	TraesCS2B02G415000	TaOFP16-B	chr2B:593016944:593018348	375	40144.7	10.66	nucleus
	TraesCS2D02G394400	TaOFP16-D	chr2D:505840666:505841815	383	40777.4	10.99	nucleus
TaOFP17	TraesCS2A02G583200	TaOFP17-A.1	chr2A:775248362:775249365	235	24789.3	4.6	extracellular	OsOFP17	Os04t0685000-01
	TraesCS2A02G583300	TaOFP17-A.2	chr2A:775271707:775272838	236	24725	4.78	extracellular
	TraesCS2B02G603400	TaOFP17-B.1	chr2B:785278048:785279062	241	25333.6	4.53	chloroplast
	TraesCS2B02G603300	TaOFP17-B.2	chr2B:785270770:785271469	233	24282.5	4.75	chloroplast
	TraesCS2D02G596800	TaOFP17-D.1	chr2D:649585440:649586157	239	25156.8	6.01	chloroplast
	TraesCS2D02G596700	TaOFP17-D.2	chr2D:649564916:649565630	238	24669.9	4.66	chloroplast
TaOFP19	TraesCS2A02G392200	TaOFP19-A	chr2A:642362827:642363891	258	29119	11.63	mitochondria	OsOFP19	Os05t0324600-01
	TraesCS2B02G410500	TaOFP19-B	chr2B:584105562:584106775	254	28612.4	11.78	nucleus
	TraesCS2D02G390300	TaOFP19-D	chr2D:498001782:498002895	256	28766.5	11.71	nucleus
TaOFP20	TraesCS1A02G275500	TaOFP20-A	chr1A:469644529:469645464	230	24900.6	8.94	nucleus	OsOFP20	Os05t0440900-00
	TraesCS1B02G284700	TaOFP20-B	chr1B:494222269:494222991	227	24583.3	8.95	nucleus
	TraesCS1D02G275100	TaOFP20-D	chr1D:370884824:370885705	230	25093.8	9.02	nucleus
TaOFP21	TraesCS1A02G275600	TaOFP21-A	chr1A:469662813:469663861	244	25493	7.22	chloroplast	OsOFP21	Os05t0441400-01
	TraesCS1D02G275200	TaOFP21-D	chr1D:370917272:370918280	253	26437.9	6.63	chloroplast
TaOFP22	TraesCS1A02G300100	TaOFP22-A	chr1A:495129372:495130893	381	41867.5	11.02	nucleus	OsOFP22	Os05t0477200-01
	TraesCS1B02G310200	TaOFP22-B	chr1B:533088758:533089832	358	39359.7	10.86	chloroplast
	TraesCS1D02G299500	TaOFP22-D	chr1D:397630118:397631615	373	41256.9	11.13	nucleus
TaOFP23	TraesCS1A02G338100	TaOFP23-A	chr1A:527890245:527891277	344	36998.4	12.1	nucleus	OsOFP23	Os05t0517100-00
	TraesCS1B02G350500	TaOFP23-B	chr1B:581163151:581164189	346	37226.7	12.06	nucleus
	TraesCS1D02G340300	TaOFP23-D	chr1D:430323163:430324628	346	37248.7	12.12	nucleus
TaOFP24	TraesCS2A02G106000	TaOFP24-A	chr2A:58384904:58386292	280	29919.6	11.3	nucleus	OsOFP24	Os07t0679200-01
	TraesCS2B02G123000	TaOFP24-B	chr2B:90441196:90442018	274	29757.8	11.58	nucleus
	TraesCS2D02G105600	TaOFP24-D.1	chr2D:57146393:57147623	277	29950.7	11.11	nucleus
	TraesCS5D02G068300	TaOFP24-D.2	chr5D:64273296:64273620	108	11662	6.51	mitochondria
	TraesCS5D02G070300	TaOFP24-D.3	chr5D:68211047:68212041	143	15358.2	9.32	chloroplast
TaOFP25	TraesCS7A02G327500	TaOFP25-A	chr7A:475962611:475963403	264	28077.8	5.66	chloroplast	OsOFP25	Os08t0102400-00
	TraesCS7B02G228200	TaOFP25-B	chr7B:428482794:428484290	268	28632.5	5.95	chloroplast
	TraesCS7D02G324200	TaOFP25-D	chr7D:414086516:414088122	267	28442.3	5.12	chloroplast
TaOFP26	TraesCS4A02G001200	TaOFP26-A	chr4A:907551:908326	206	21328.2	4.41	chloroplast	OsOFP26	Os10t0431700-00
	TraesCS4B02G002200	TaOFP26-B	chr4B:1198804:1199422	206	21300.3	4.49	chloroplast
	TraesCS4D02G001100	TaOFP26-D	chr4D:663249:664073	209	21814.8	4.45	chloroplast
TaOFP27	TraesCS1A02G185400	TaOFP27-A	chr1A:336213580:336214675	247	26172.2	11.17	nucleus	OsOFP27	Os10t0532600-01
	TraesCS1B02G193300	TaOFP27-B	chr1B:346402353:346403451	247	26199.3	11.21	nucleus
	TraesCS1D02G191500	TaOFP27-D	chr1D:267341053:267342146	247	26235.3	10.65	nucleus
TaOFP29a	TraesCS1A02G387000	TaOFP29a-A	chr1A:555817557:555818175	206	22113.7	10.35	chloroplast	OsOFP29	Os11t0156401-01
	TraesCS1B02G414100	TaOFP29a-B	chr1B:639004635:639005220	199	21393	10.35	mitochondria
	TraesCS1D02G395100	TaOFP29a-D	chr1D:463856618:463857215	195	20925.5	10.8	chloroplast
TaOFP29b	TraesCS5A02G126200	TaOFP29b-A	chr5A:277968212:277969430	234	25173	9.9	chloroplast
	TraesCS5B02G125400	TaOFP29b-B	chr5B:228169980:228171160	230	24872.8	9.9	chloroplast
	TraesCSU02G205700	TaOFP29b-U	chrU:306016569:306017832	234	25352.2	9.5	chloroplast
TaOFP30	TraesCS4A02G198600	TaOFP30a-A	chr4A:484672133:484673187	349	36466.1	4.13	cytosol	OsOFP30	Os12t0158300-01
	TraesCS4B02G116800	TaOFP30a-B	chr4B:134822635:134825806	353	36892.6	4.09	cytosol
	TraesCS4D02G114400	TaOFP30a-D	chr4D:95289096:95292748	239	25557.5	10.24	extracellular
	TraesCS5A02G126300	TaOFP30b-A	chr5A:278299187:278300518	339	34972.5	4.16	chloroplast
	TraesCS5B02G125500	TaOFP30b-B	chr5B:228270515:228271951	359	36965.4	4.08	chloroplast
	TraesCSU02G075900	TaOFP30b-U	chrU:67923780:67925238	400	41820	4.42	chloroplast
TaOFP31	TraesCS4A02G198700	TaOFP31-A	chr4A:484731276:484732686	237	25315.2	10.24	nucleus	OsOFP31	Os12t0158400-00
	TraesCS4B02G116700	TaOFP31-B	chr4B:134813109:134814524	238	25509.6	10.34	chloroplast
	TraesCS4D02G114300	TaOFP31-D	chr4D:95278571:95279997	351	36692.4	4.12	chloroplast
