# Supplementary material for: Genome-Wide Characterization of OFP Family Genes in Wheat (Triticum aestivum L.) Reveals That TaOPF29a-A Promotes Drought Tolerance
Source: Biomed Res Int. 2020 Nov 7;2020:9708324. doi: 10.1155/2020/9708324 (PMC7666709; doi:10.1155/2020/9708324)
Supplement: Supplementary 5 — Supplementary file 5: Characteristic features of 100 TaOFPs on the chromosome. [file 9708324.f5.xlsx]

## Sheet: Sheet1
Characteristic features of 100 TaOFPs on the chromosome
No.	Phylogenetic cluster	Gene name	Accession number	Chr. No.	Start position (bp)	End Position (bp)
			IWGSC RefSeq v1.0
1	Ⅱ	TaOFP27-A	TraesCS1A02G185400	1A	336213580	336214675
2	Ⅱ	TaOFP20-A	TraesCS1A02G275500	1A	469644529	469645464
3	Ⅲ	TaOFP21-A	TraesCS1A02G275600	1A	469662813	469663861
4	Ⅰ	TaOFP22-A	TraesCS1A02G300100	1A	495129372	495130893
5	Ⅰ	TaOFP23-A	TraesCS1A02G338100	1A	527890245	527891277
6	Ⅲ	TaOFP29a-A	TraesCS1A02G387000	1A	555817557	555818175
7	Ⅰ	TaOFP24-A	TraesCS2A02G106000	2A	58384904	58386292
8	Ⅲ	TaOFP14-A	TraesCS2A02G296700	2A	510855510	510856825
9	Ⅰ	TaOFP15-A	TraesCS2A02G315900	2A	541836021	541836957
10	Ⅰ	TaOFP19-A	TraesCS2A02G392200	2A	642362827	642363891
11	Ⅱ	TaOFP16-A	TraesCS2A02G396600	2A	650259179	650260319
12	Ⅲ	TaOFP17-A.1	TraesCS2A02G583200	2A	775248362	775249365
13	Ⅲ	TaOFP17-A.2	TraesCS2A02G583300	2A	775271707	775272838
14	Ⅱ	TaOFP1-A	TraesCS3A02G151800	3A	141910097	141911498
15	Ⅱ	TaOFP3-A	TraesCS3A02G228900	3A	428323345	428324697
16	Ⅱ	TaOFP4-A	TraesCS3A02G281100	3A	509995759	509996704
17	Ⅰ	TaOFP5-A	TraesCS3A02G289400	3A	517996302	517997481
18	Ⅰ	TaOFP6-A	TraesCS3A02G345100	3A	594589999	594591789
19	Ⅲ	TaOFP7-A	TraesCS3A02G375900	3A	624931672	624932487
20	Ⅱ	TaOFP8-A	TraesCS3A02G376000	3A	624941685	624942982
21	Ⅲ	TaOFP26-A	TraesCS4A02G001200	4A	907551	908326
22	Ⅲ	TaOFP11-A	TraesCS4A02G030800	4A	24105989	24107177
23	Ⅱ	TaOFP12-A	TraesCS4A02G041100	4A	34294332	34295557
24	Ⅰ	TaOFP13-A	TraesCS4A02G136100	4A	189669690	189670881
25	Ⅲ	TaOFP30a-A	TraesCS4A02G198600	4A	484672133	484673187
26	Ⅱ	TaOFP31-A	TraesCS4A02G198700	4A	484731276	484732686
27	Ⅱ	TaOFP29b-A	TraesCS5A02G126200	5A	277968212	277969430
28	Ⅲ	TaOFP30b-A	TraesCS5A02G126300	5A	278299187	278300518
29	Ⅲ	TaOFP2b-A	TraesCS5A02G195700	5A	398921455	398922593
30	Ⅱ	TaOFP10-A	TraesCS5A02G492400	5A	661221685	661222665
31	Ⅲ	TaOFP2a-A	TraesCS6A02G035700	6A	17601603	17602335
32	Ⅱ	TaOFP9-A	TraesCS6A02G258000	6A	480310235	480311366
33	Ⅲ	TaOFP25-A	TraesCS7A02G327500	7A	475962611	475963403
34	Ⅱ	TaOFP27-B	TraesCS1B02G193300	1B	346402353	346403451
35	Ⅱ	TaOFP20-B	TraesCS1B02G284700	1B	494222269	494222991
36	Ⅰ	TaOFP22-B	TraesCS1B02G310200	1B	533088758	533089832
37	Ⅰ	TaOFP23-B	TraesCS1B02G350500	1B	581163151	581164189
38	Ⅲ	TaOFP29a-B	TraesCS1B02G414100	1B	639004635	639005220
39	Ⅰ	TaOFP24-B	TraesCS2B02G123000	2B	90441196	90442018
40	Ⅲ	TaOFP14-B	TraesCS2B02G312900	2B	448323464	448324777
41	Ⅰ	TaOFP15-B	TraesCS2B02G334100	2B	477595343	477595967
42	Ⅰ	TaOFP19-B	TraesCS2B02G410500	2B	584105562	584106775
43	Ⅱ	TaOFP16-B	TraesCS2B02G415000	2B	593016944	593018348
44	Ⅲ	TaOFP17-B.2	TraesCS2B02G603300	2B	785270770	785271469
45	Ⅲ	TaOFP17-B.1	TraesCS2B02G603400	2B	785278048	785279062
46	Ⅱ	TaOFP1-B	TraesCS3B02G178800	3B	183542578	183543914
47	Ⅱ	TaOFP3-B	TraesCS3B02G255700	3B	412873586	412874841
48	Ⅱ	TaOFP4-B	TraesCS3B02G314800	3B	506619432	506620903
49	Ⅰ	TaOFP5-B	TraesCS3B02G324100	3B	525014165	525015267
50	Ⅰ	TaOFP6-B	TraesCS3B02G377200	3B	593921254	593922696
51	Ⅲ	TaOFP7-B	TraesCS3B02G408200	3B	643839156	643840150
52	Ⅱ	TaOFP8-B	TraesCS3B02G408300	3B	643857065	643857746
53	Ⅲ	TaOFP26-B	TraesCS4B02G002200	4B	1198804	1199422
54	Ⅱ	TaOFP31-B	TraesCS4B02G116700	4B	134813109	134814524
55	Ⅲ	TaOFP30a-B	TraesCS4B02G116800	4B	134822635	134825806
56	Ⅰ	TaOFP13-B	TraesCS4B02G168800	4B	369147831	369149061
57	Ⅱ	TaOFP12-B	TraesCS4B02G262000	4B	531093502	531094527
58	Ⅲ	TaOFP11-B	TraesCS4B02G275200	4B	553337943	553339038
59	Ⅱ	TaOFP10-B	TraesCS4B02G319700	4B	610434567	610435485
60	Ⅱ	TaOFP29b-B	TraesCS5B02G125400	5B	228169980	228171160
61	Ⅲ	TaOFP30b-B	TraesCS5B02G125500	5B	228270515	228271951
62	Ⅲ	TaOFP2b-B	TraesCS5B02G187700	5B	339539471	339540689
63	Ⅲ	TaOFP2a-B	TraesCS6B02G050100	6B	29756740	29757460
64	Ⅱ	TaOFP9-B	TraesCS6B02G267100	6B	480653545	480654890
65	Ⅲ	TaOFP25-B	TraesCS7B02G228200	7B	428482794	428484290
66	Ⅱ	TaOFP27-D	TraesCS1D02G191500	1D	267341053	267342146
67	Ⅱ	TaOFP20-D	TraesCS1D02G275100	1D	370884824	370885705
68	Ⅲ	TaOFP21-D	TraesCS1D02G275200	1D	370917272	370918280
69	Ⅰ	TaOFP22-D	TraesCS1D02G299500	1D	397630118	397631615
70	Ⅰ	TaOFP23-D	TraesCS1D02G340300	1D	430323163	430324628
71	Ⅲ	TaOFP29a-D	TraesCS1D02G395100	1D	463856618	463857215
72	Ⅰ	TaOFP24-D.1	TraesCS2D02G105600	2D	57146393	57147623
73	Ⅲ	TaOFP14-D	TraesCS2D02G294600	2D	376938615	376939872
74	Ⅰ	TaOFP15-D	TraesCS2D02G313900	2D	403485449	403486383
75	Ⅰ	TaOFP19-D	TraesCS2D02G390300	2D	498001782	498002895
76	Ⅱ	TaOFP16-D	TraesCS2D02G394400	2D	505840666	505841815
77	Ⅲ	TaOFP17-D.2	TraesCS2D02G596700	2D	649564916	649565630
78	Ⅲ	TaOFP17-D.1	TraesCS2D02G596800	2D	649585440	649586157
79	Ⅱ	TaOFP1-D	TraesCS3D02G159700	3D	129397138	129398516
80	Ⅱ	TaOFP3-D	TraesCS3D02G227100	3D	308739020	308740254
81	Ⅱ	TaOFP4-D	TraesCS3D02G281000	3D	389072922	389074371
82	Ⅰ	TaOFP5-D	TraesCS3D02G289200	3D	398957787	398958946
83	Ⅰ	TaOFP6-D	TraesCS3D02G339100	3D	452239756	452241390
84	Ⅲ	TaOFP7-D	TraesCS3D02G368400	3D	481731484	481732456
85	Ⅱ	TaOFP8-D	TraesCS3D02G368500	3D	481739213	481740483
86	Ⅲ	TaOFP26-D	TraesCS4D02G001100	4D	663249	664073
87	Ⅱ	TaOFP31-D	TraesCS4D02G114300	4D	95278571	95279997
88	Ⅲ	TaOFP30a-D	TraesCS4D02G114400	4D	95289096	95292748
89	Ⅰ	TaOFP13-D	TraesCS4D02G171100	4D	297832741	297834105
90	Ⅱ	TaOFP12-D	TraesCS4D02G262000	4D	432990942	432992332
91	Ⅲ	TaOFP11-D	TraesCS4D02G273800	4D	443741734	443742355
92	Ⅱ	TaOFP10-D	TraesCS4D02G316300	4D	481447317	481448462
93	Ⅰ	TaOFP24-D.2	TraesCS5D02G068300	5D	64273296	64273620
94	Ⅰ	TaOFP24-D.3	TraesCS5D02G070300	5D	68211047	68212041
95	Ⅲ	TaOFP2b-D	TraesCS5D02G195300	5D	298933759	298934911
96	Ⅲ	TaOFP2a-D	TraesCS6D02G041100	6D	16772309	16773029
97	Ⅱ	TaOFP9-D	TraesCS6D02G239400	6D	340212236	340213464
98	Ⅲ	TaOFP25-D	TraesCS7D02G324200	7D	414086516	414088122
99	Ⅲ	TaOFP30b-U	TraesCSU02G075900	UN	67923780	67925238
100	Ⅱ	TaOFP29b-U	TraesCSU02G205700	UN	306016569	306017832
