# Supplementary material for: Genome-Wide Characterization of OFP Family Genes in Wheat (Triticum aestivum L.) Reveals That TaOPF29a-A Promotes Drought Tolerance
Source: Biomed Res Int. 2020 Nov 7;2020:9708324. doi: 10.1155/2020/9708324 (PMC7666709; doi:10.1155/2020/9708324)
Supplement: Supplementary 6 — Supplementary file 6: Percent Identity Matrix of 100 TaOFPs Protein sequence. [file 9708324.f6.xlsx]

## Sheet: Sheet1
Percent Identity Matrix of 100 TaOFPs Protein sequence
	NO.	01:00:00	02:00:00	03:00:00	04:00:00	05:00:00	06:00:00	07:00:00	08:00:00	09:00:00	10:00:00	11:00:00	12:00:00	13:00:00	14:00:00	15:00:00	16:00:00	17:00:00	18:00:00	19:00:00	20:00:00	21:00:00	22:00:00	23:00:00	1 day, 0:00:00	1 day, 1:00:00	1 day, 2:00:00	1 day, 3:00:00	1 day, 4:00:00	1 day, 5:00:00	1 day, 6:00:00	1 day, 7:00:00	1 day, 8:00:00	1 day, 9:00:00	1 day, 10:00:00	1 day, 11:00:00	1 day, 12:00:00	1 day, 13:00:00	1 day, 14:00:00	1 day, 15:00:00	1 day, 16:00:00	1 day, 17:00:00	1 day, 18:00:00	1 day, 19:00:00	1 day, 20:00:00	1 day, 21:00:00	1 day, 22:00:00	1 day, 23:00:00	2 days, 0:00:00
NO.	Gene name	TaOFP30a-A	TaOFP30a-D	TaOFP30a-B	TaOFP30b-U	TaOFP30b-B	TaOFP30b-A	TaOFP14-D	TaOFP14-B	TaOFP14-A	TaOFP25-B	TaOFP25-A	TaOFP25-D	TaOFP17-B.2	TaOFP17-A.2	TaOFP17-D.2	TaOFP17-A.1	TaOFP17-D.1	TaOFP17-B.1	TaOFP21-D	TaOFP21-A	TaOFP7-A	TaOFP7-B	TaOFP7-D	TaOFP2b-B	TaOFP2b-D	TaOFP2b-A	TaOFP2a-B	TaOFP2a-D	TaOFP2a-A	TaOFP15-A	TaOFP15-B	TaOFP15-D	TaOFP5-A	TaOFP5-D	TaOFP5-B	TaOFP23-B	TaOFP23-A	TaOFP23-D	TaOFP11-A	TaOFP11-D	TaOFP11-B	TaOFP26-A	TaOFP26-D	TaOFP26-B	TaOFP3-B	TaOFP3-D	TaOFP3-A	TaOFP1-A
01:00:00	TaOFP30a-A	100	98.26	96.23	53.5	52.52	52.08	36.89	38.11	38.93	37.39	38.5	38.43	39.8	38.81	39.8	39.22	37.98	37.14	34.51	35.48	37.25	35.96	35.61	23.31	24.24	23.78	25.35	26.95	25.17	21.01	21.01	20.29	22.64	22.01	23.9	24.16	23.6	25.28	30.58	30.83	31.93	24.43	23.97	23.62	25	25.79	25.79	28.73
02:00:00	TaOFP30a-D	98.26	100	96.86	52.38	51.56	51.43	37.6	38.84	39.67	37.72	38.84	38.77	39.8	38.81	39.8	39.22	37.98	37.14	35.11	35.94	37.25	35.96	35.61	23.31	24.24	23.78	26.06	27.66	25.87	21.01	21.01	20.29	22.64	22.01	23.9	24.72	24.16	25.84	30.58	30.83	31.93	24.43	24.79	24.41	25	25.79	25.79	28.73
03:00:00	TaOFP30a-B	96.23	96.86	100	52.53	52.17	51.74	37.04	38.27	39.09	37.55	38.67	38.6	40.3	39.3	40.3	39.71	38.46	37.62	34.67	35.48	37.25	35.96	35.61	23.31	24.24	23.78	25.35	26.95	25.17	20.86	20.86	20.14	23.12	22.5	24.38	25.7	24.58	26.26	30.58	30.83	31.93	24.43	23.97	23.62	25.47	26.25	26.25	28.73
04:00:00	TaOFP30b-U	53.5	52.38	52.53	100	95.59	94.63	31.12	32.27	31.69	38.79	38.86	38.53	37.37	36.87	37.37	35.82	35.12	36.71	34.98	35.48	34.65	32.84	33.99	22.95	23.78	23.91	27.33	27.33	25.77	17.93	18.06	18.06	19.8	20.71	21.72	18.18	17.97	19.18	33.07	33.33	34.4	23.7	23.02	23.48	22.73	22.16	22.16	29.63
05:00:00	TaOFP30b-B	52.52	51.56	52.17	95.59	100	94.67	32.41	32.81	32.02	39.48	40	39.66	38.38	37.88	38.38	36.82	36.1	37.68	34.53	35.02	33.83	32	33.17	23.84	24.71	24.86	27.63	27.63	25.97	16.22	16.33	16.33	22.03	22.03	23.16	20.51	18.97	20	32.28	32.54	33.6	23.7	23.81	24.24	23.98	23.98	23.98	31.35
06:00:00	TaOFP30b-A	52.08	51.43	51.74	94.63	94.67	100	33.87	35.08	34.27	40.43	40.97	40.61	37.06	37.06	37.56	36.18	35.47	37.07	35.75	36.28	35.68	33.33	35	24.12	25	25.15	27.81	27.15	25.66	17.93	18.06	18.06	22.41	22.41	23.56	20.83	19.27	20.31	32.54	32.8	33.87	24.63	23.2	24.43	23.35	23.35	23.35	30.6
07:00:00	TaOFP14-D	36.89	37.6	37.04	31.12	32.41	33.87	100	94.44	95.4	33.33	34.26	33.86	36.49	36.02	36.97	35.55	36.92	35.19	33.91	34.38	42.01	40.83	41.36	25.29	25.58	24.56	24.69	24.69	23.64	17.69	18.6	17.83	23.81	23.68	23.68	20.87	20.59	21.84	28.36	27.82	28.79	25.19	23.53	24.63	19.49	19.59	20.1	20.5
08:00:00	TaOFP14-B	38.11	38.84	38.27	32.27	32.81	35.08	94.44	100	95.99	34.51	35.46	35.04	37.44	36.97	37.91	36.49	36.92	35.65	33.91	34.38	41.55	40.37	40.91	25.9	26.19	25.15	25.32	24.68	23.6	18.46	18.6	17.83	23.53	23.94	23.94	20.59	20.1	21.08	29.1	28.57	29.55	24.44	22.79	23.88	18.85	19.47	19.47	19.5
09:00:00	TaOFP14-A	38.93	39.67	39.09	31.69	32.02	34.27	95.4	95.99	100	34.12	35.06	34.65	37.91	37.44	38.39	36.97	37.85	36.57	33.48	33.93	41.1	39.91	40.45	25.6	25.88	24.85	25	25	23.93	20	20.16	19.38	23.4	23.28	23.28	20.49	20.1	21.46	28.36	27.82	28.79	23.7	22.06	23.13	19.17	19.27	19.79	19
10:00:00	TaOFP25-B	37.39	37.72	37.55	38.79	39.48	40.43	33.33	34.51	34.12	100	96.58	95.49	51.66	52.61	52.36	52.34	49.31	49.77	39.57	39.82	44.75	44.04	43.64	22.29	23.27	22.78	22.45	21.92	22	14.4	14.4	14.4	20.25	19.75	20.99	18.44	17.88	17.88	21.05	21.21	22.14	22.14	19.85	21.71	24.86	25.57	26.14	18.99
11:00:00	TaOFP25-A	38.5	38.84	38.67	38.86	40	40.97	34.26	35.46	35.06	96.58	100	96.2	52.88	53.85	53.59	54.03	50.93	50.93	40.27	40.55	45.83	45.12	44.7	21.79	22.15	21.66	22.6	22.07	22.15	15.57	15.57	16.39	20.25	19.75	20.99	18.75	18.18	18.18	22.56	22.73	23.66	21.54	19.08	20.93	24.71	25.43	26.01	19.77
12:00:00	TaOFP25-D	38.43	38.77	38.6	38.53	39.66	40.61	33.86	35.04	34.65	95.49	96.2	100	52.13	53.08	52.83	52.34	49.31	49.77	39.3	39.55	45.41	44.7	44.29	23.08	23.42	22.93	21.23	20.69	20.81	14.4	14.4	15.2	22.09	21.6	22.84	18.44	17.88	17.88	22.56	22.73	23.66	23.85	20.61	22.48	25.99	26.7	27.27	19.55
13:00:00	TaOFP17-B.2	39.8	39.8	40.3	37.37	38.38	37.06	36.49	37.44	37.91	51.66	52.88	52.13	100	93.97	96.12	83.93	82.74	84.96	41.75	41.49	42.35	42.49	42.27	25	24.09	24.26	25.58	25	23.48	18.92	18.92	18.92	21.92	20	20.69	20.25	19.63	19.63	29.31	28.7	29.82	20.18	20.54	21.1	26.54	26.09	26.71	23.6
14:00:00	TaOFP17-A.2	38.81	38.81	39.3	36.87	37.88	37.06	36.02	36.97	37.44	52.61	53.85	53.08	93.97	100	97.02	86.34	84.28	86.46	41.54	41.27	43.22	43.37	43.65	25.18	23.57	23.74	25	24.43	22.96	18.75	18.75	18.75	21.09	20.55	20.55	20.12	19.51	19.51	29.41	28.81	29.91	20.54	20.87	21.43	27.16	26.71	27.95	22.98
15:00:00	TaOFP17-D.2	39.8	39.8	40.3	37.37	38.38	37.56	36.97	37.91	38.39	52.36	53.59	52.83	96.12	97.02	100	86.4	84.78	87.83	42.35	42.11	43.78	43.94	44.22	25	23.4	23.57	25.37	24.81	23.36	18.58	18.58	18.58	20.95	19.73	20.41	20	19.39	19.39	28.1	27.5	28.57	20.35	19.83	20.35	27.44	26.99	27.61	23.31
16:00:00	TaOFP17-A.1	39.22	39.22	39.71	35.82	36.82	36.18	35.55	36.49	36.97	52.34	54.03	52.34	83.93	86.34	86.4	100	85.47	88.89	41.71	41.24	44	44	43.28	22.38	21.53	21.68	23.74	23.19	21.83	19.83	19.83	19.83	20.55	19.31	19.31	20.5	19.88	19.88	28.93	29.17	30.25	20.34	19.83	20.34	26.25	25.79	26.42	23.93
17:00:00	TaOFP17-D.1	37.98	37.98	38.46	35.12	36.1	35.47	36.92	36.92	37.85	49.31	50.93	49.31	82.74	84.28	84.78	85.47	100	87.39	40.59	40.31	40.89	41.09	40.2	23.08	21.53	21.68	24.11	24.29	22.92	18.8	18.8	18.8	21.09	19.86	19.18	21.6	20.99	20.99	28.46	29.51	30.58	21.85	21.31	21.85	26.99	26.54	27.16	23.95
18:00:00	TaOFP17-B.1	37.14	37.14	37.62	36.71	37.68	37.07	35.19	35.65	36.57	49.77	50.93	49.77	84.96	86.46	87.83	88.89	87.39	100	41.18	40.82	41.46	41.67	40.78	23.08	21.53	21.68	24.82	24.29	22.92	17.95	17.95	17.95	19.05	17.81	18.49	19.14	18.52	18.52	26.83	27.87	28.93	18.49	18.03	18.49	27.27	26.83	27.44	23.08
19:00:00	TaOFP21-D	34.51	35.11	34.67	34.98	34.53	35.75	33.91	33.91	33.48	39.57	40.27	39.3	41.75	41.54	42.35	41.71	40.59	41.18	100	97.12	55.5	54.55	53.39	25.34	25	25.17	25.76	26.72	25.19	21.85	21.01	21.01	22.67	22.15	22.15	20.86	22.7	22.7	27.83	29.82	30.97	20.51	22.32	21.24	22.36	22.5	23.12	20.81
20:00:00	TaOFP21-A	35.48	35.94	35.48	35.48	35.02	36.28	34.38	34.38	33.93	39.82	40.55	39.55	41.49	41.27	42.11	41.24	40.31	40.82	97.12	100	52.86	51.89	50.7	26.03	25.68	25.85	25.76	26.72	25.19	21.85	21.01	21.01	22	21.48	21.48	21.47	23.31	23.31	27.83	29.82	30.97	20.51	22.32	21.24	22.29	22.44	23.08	21.56
21:00:00	TaOFP7-A	37.25	37.25	37.25	34.65	33.83	35.68	42.01	41.55	41.1	44.75	45.83	45.41	42.35	43.22	43.78	44	40.89	41.46	55.5	52.86	100	97.39	95.69	25	24.82	25	24.81	25.76	24.26	24.77	24.77	24.77	21.53	20.28	20.98	24.2	24.2	24.2	26.98	27.2	28.23	22.58	23.08	22.03	26.45	25.97	26.62	22.81
22:00:00	TaOFP7-B	35.96	35.96	35.96	32.84	32	33.33	40.83	40.37	39.91	44.04	45.12	44.7	42.49	43.37	43.94	44	41.09	41.67	54.55	51.89	97.39	100	96.14	24.29	24.11	24.29	25.76	26.72	25.19	24.32	24.32	24.32	22.76	21.53	21.53	24.52	24.52	24.52	27.87	28.1	29.17	21.77	23.08	22.03	26.28	25.81	26.45	22.67
23:00:00	TaOFP7-D	35.61	35.61	35.61	33.99	33.17	35	41.36	40.91	40.45	43.64	44.7	44.29	42.27	43.65	44.22	43.28	40.2	40.78	53.39	50.7	95.69	96.14	100	24.11	23.94	24.11	25.37	25.56	24.09	25.23	25.23	25.23	22.6	21.38	21.38	24.36	24.36	24.36	29.03	29.27	30.33	22.4	22.88	21.85	26.11	25.64	26.28	21.97
1 day, 0:00:00	TaOFP2b-B	23.31	23.31	23.31	22.95	23.84	24.12	25.29	25.9	25.6	22.29	21.79	23.08	25	25.18	25	22.38	23.08	23.08	25.34	26.03	25	24.29	24.11	100	92.96	90.33	37.79	37.79	38.01	25.2	26.02	24.79	26.14	26.29	26.29	22.75	22.04	23.4	29.46	28.79	29.55	22.86	22.54	23.24	27.22	26.63	26.04	25.71
1 day, 1:00:00	TaOFP2b-D	24.24	24.24	24.24	23.78	24.71	25	25.58	26.19	25.88	23.27	22.15	23.42	24.09	23.57	23.4	21.53	21.53	21.53	25	25.68	24.82	24.11	23.94	92.96	100	93.7	37.33	37.79	38.01	25.2	26.02	24.79	26.7	26.86	26.86	22.75	21.51	22.87	28.91	28.24	29.01	22.86	22.54	23.24	26.63	26.04	25.44	24.57
1 day, 2:00:00	TaOFP2b-A	23.78	23.78	23.78	23.91	24.86	25.15	24.56	25.15	24.85	22.78	21.66	22.93	24.26	23.74	23.57	21.68	21.68	21.68	25.17	25.85	25	24.29	24.11	90.33	93.7	100	36.87	37.79	38.01	25.2	26.02	24.79	27.27	27.43	27.43	22.22	21.51	22.87	28.68	28.03	28.79	23.57	23.24	23.94	26.04	25.44	24.85	23.43
1 day, 3:00:00	TaOFP2a-B	25.35	26.06	25.35	27.33	27.63	27.81	24.69	25.32	25	22.45	22.6	21.23	25.58	25	25.37	23.74	24.11	24.82	25.76	25.76	24.81	25.76	25.37	37.79	37.33	36.87	100	86.13	86.61	17.05	16.92	17.19	20.36	19.76	20.36	22.16	20.77	21.08	26.43	25.87	27.46	19.59	19.21	19.46	27.22	25.95	25.32	23.12
1 day, 4:00:00	TaOFP2a-D	26.95	27.66	26.95	27.33	27.63	27.15	24.69	24.68	25	21.92	22.07	20.69	25	24.43	24.81	23.19	24.29	24.29	26.72	26.72	25.76	26.72	25.56	37.79	37.79	37.79	86.13	100	93.72	17.83	17.83	18.11	19.76	19.76	19.76	21.62	20.22	20.54	24.46	23.94	25.53	19.05	18.67	18.92	26.75	25.48	24.84	22.09
1 day, 5:00:00	TaOFP2a-A	25.17	25.87	25.17	25.77	25.97	25.66	23.64	23.6	23.93	22	22.15	20.81	23.48	22.96	23.36	21.83	22.92	22.92	25.19	25.19	24.26	25.19	24.09	38.01	38.01	38.01	86.61	93.72	100	17.56	17.56	17.83	19.53	19.53	19.53	20.86	19.46	19.79	24.82	24.31	25.87	19.59	19.21	19.46	27.5	26.25	25.62	21.59
1 day, 6:00:00	TaOFP15-A	21.01	21.01	20.86	17.93	16.22	17.93	17.69	18.46	20	14.4	15.57	14.4	18.92	18.75	18.58	19.83	18.8	17.95	21.85	21.85	24.77	24.32	25.23	25.2	25.2	25.2	17.05	17.83	17.56	100	95.15	94.63	28.07	28.07	27.49	28.87	28.35	29.38	24.58	24.58	25.42	24.14	25.62	24.79	19.87	20.92	20.92	19.11
1 day, 7:00:00	TaOFP15-B	21.01	21.01	20.86	18.06	16.33	18.06	18.6	18.6	20.16	14.4	15.57	14.4	18.92	18.75	18.58	19.83	18.8	17.95	21.01	21.01	24.77	24.32	25.23	26.02	26.02	26.02	16.92	17.83	17.56	95.15	100	95.12	27.49	27.49	26.9	27.84	27.32	28.35	24.58	24.58	25.42	24.14	24.79	23.97	20.38	21.43	21.43	19.75
1 day, 8:00:00	TaOFP15-D	20.29	20.29	20.14	18.06	16.33	18.06	17.83	17.83	19.38	14.4	16.39	15.2	18.92	18.75	18.58	19.83	18.8	17.95	21.01	21.01	24.77	24.32	25.23	24.79	24.79	24.79	17.19	18.11	17.83	94.63	95.12	100	27.22	27.22	27.22	26.56	26.04	27.08	24.58	24.58	25.42	24.14	24.79	23.97	20.65	21.05	21.05	19.11
1 day, 9:00:00	TaOFP5-A	22.64	22.64	23.12	19.8	22.03	22.41	23.81	23.53	23.4	20.25	20.25	22.09	21.92	21.09	20.95	20.55	21.09	19.05	22.67	22	21.53	22.76	22.6	26.14	26.7	27.27	20.36	19.76	19.53	28.07	27.49	27.22	100	92.83	92.76	50.74	49.07	50.18	22.73	22.9	23.66	18.32	18.38	16.91	21.74	22.83	21.74	25.26
1 day, 10:00:00	TaOFP5-D	22.01	22.01	22.5	20.71	22.03	22.41	23.68	23.94	23.28	19.75	19.75	21.6	20	20.55	19.73	19.31	19.86	17.81	22.15	21.48	20.28	21.53	21.38	26.29	26.86	27.43	19.76	19.76	19.53	28.07	27.49	27.22	92.83	100	95.19	49.63	48.34	49.45	23.08	23.26	24.03	18.6	18.66	17.16	22.1	23.2	22.1	25.67
1 day, 11:00:00	TaOFP5-B	23.9	23.9	24.38	21.72	23.16	23.56	23.68	23.94	23.28	20.99	20.99	22.84	20.69	20.55	20.41	19.31	19.18	18.49	22.15	21.48	20.98	21.53	21.38	26.29	26.86	27.43	20.36	19.76	19.53	27.49	26.9	27.22	92.76	95.19	100	50.56	48.87	50	23.85	24.03	24.81	19.38	20.15	18.66	22.1	23.2	22.1	24.6
1 day, 12:00:00	TaOFP23-B	24.16	24.72	25.7	18.18	20.51	20.83	20.87	20.59	20.49	18.44	18.75	18.44	20.25	20.12	20	20.5	21.6	19.14	20.86	21.47	24.2	24.52	24.36	22.75	22.75	22.22	22.16	21.62	20.86	28.87	27.84	26.56	50.74	49.63	50.56	100	92.38	91.55	21.58	22.46	22.63	17.91	17.14	15.83	25	24.88	24.88	28.36
1 day, 13:00:00	TaOFP23-A	23.6	24.16	24.58	17.97	18.97	19.27	20.59	20.1	20.1	17.88	18.18	17.88	19.63	19.51	19.39	19.88	20.99	18.52	22.7	23.31	24.2	24.52	24.36	22.04	21.51	21.51	20.77	20.22	19.46	28.35	27.32	26.04	49.07	48.34	48.87	92.38	100	96.21	21.58	22.46	22.63	17.91	17.14	15.83	23.38	23.23	23.23	27.86
1 day, 14:00:00	TaOFP23-D	25.28	25.84	26.26	19.18	20	20.31	21.84	21.08	21.46	17.88	18.18	17.88	19.63	19.51	19.39	19.88	20.99	18.52	22.7	23.31	24.2	24.52	24.36	23.4	22.87	22.87	21.08	20.54	19.79	29.38	28.35	27.08	50.18	49.45	50	91.55	96.21	100	21.58	22.46	22.63	17.91	16.43	15.83	22.66	22	23	27.86
1 day, 15:00:00	TaOFP11-A	30.58	30.58	30.58	33.07	32.28	32.54	28.36	29.1	28.36	21.05	22.56	22.56	29.31	29.41	28.1	28.93	28.46	26.83	27.83	27.83	26.98	27.87	29.03	29.46	28.91	28.68	26.43	24.46	24.82	24.58	24.58	24.58	22.73	23.08	23.85	21.58	21.58	21.58	100	97.04	96.02	44	44.38	43.26	25.97	26.62	25.97	22.6
1 day, 16:00:00	TaOFP11-D	30.83	30.83	30.83	33.33	32.54	32.8	27.82	28.57	27.82	21.21	22.73	22.73	28.7	28.81	27.5	29.17	29.51	27.87	29.82	29.82	27.2	28.1	29.27	28.79	28.24	28.03	25.87	23.94	24.31	24.58	24.58	24.58	22.9	23.26	24.03	22.46	22.46	22.46	97.04	100	98.04	44.94	45.3	44.2	25.16	25.81	25.16	21.91
1 day, 17:00:00	TaOFP11-B	31.93	31.93	31.93	34.4	33.6	33.87	28.79	29.55	28.79	22.14	23.66	23.66	29.82	29.91	28.57	30.25	30.58	28.93	30.97	30.97	28.23	29.17	30.33	29.55	29.01	28.79	27.46	25.53	25.87	25.42	25.42	25.42	23.66	24.03	24.81	22.63	22.63	22.63	96.02	98.04	100	45.76	46.37	45.25	26.45	27.1	26.45	23.16
1 day, 18:00:00	TaOFP26-A	24.43	24.43	24.43	23.7	23.7	24.63	25.19	24.44	23.7	22.14	21.54	23.85	20.18	20.54	20.35	20.34	21.85	18.49	20.51	20.51	22.58	21.77	22.4	22.86	22.86	23.57	19.59	19.05	19.59	24.14	24.14	24.14	18.32	18.6	19.38	17.91	17.91	17.91	44	44.94	45.76	100	85.94	89.9	23.68	23.03	22.37	22.7
1 day, 19:00:00	TaOFP26-D	23.97	24.79	23.97	23.02	23.81	23.2	23.53	22.79	22.06	19.85	19.08	20.61	20.54	20.87	19.83	19.83	21.31	18.03	22.32	22.32	23.08	23.08	22.88	22.54	22.54	23.24	19.21	18.67	19.21	25.62	24.79	24.79	18.38	18.66	20.15	17.14	17.14	16.43	44.38	45.3	46.37	85.94	100	91.96	22.78	23.42	22.15	21.43
1 day, 20:00:00	TaOFP26-B	23.62	24.41	23.62	23.48	24.24	24.43	24.63	23.88	23.13	21.71	20.93	22.48	21.1	21.43	20.35	20.34	21.85	18.49	21.24	21.24	22.03	22.03	21.85	23.24	23.24	23.94	19.46	18.92	19.46	24.79	23.97	23.97	16.91	17.16	18.66	15.83	15.83	15.83	43.26	44.2	45.25	89.9	91.96	100	22.08	22.73	21.43	21.43
1 day, 21:00:00	TaOFP3-B	25	25	25.47	22.73	23.98	23.35	19.49	18.85	19.17	24.86	24.71	25.99	26.54	27.16	27.44	26.25	26.99	27.27	22.36	22.29	26.45	26.28	26.11	27.22	26.63	26.04	27.22	26.75	27.5	19.87	20.38	20.65	21.74	22.1	22.1	25	23.38	22.66	25.97	25.16	26.45	23.68	22.78	22.08	100	93.07	93.98	34.87
1 day, 22:00:00	TaOFP3-D	25.79	25.79	26.25	22.16	23.98	23.35	19.59	19.47	19.27	25.57	25.43	26.7	26.09	26.71	26.99	25.79	26.54	26.83	22.5	22.44	25.97	25.81	25.64	26.63	26.04	25.44	25.95	25.48	26.25	20.92	21.43	21.05	22.83	23.2	23.2	24.88	23.23	22	26.62	25.81	27.1	23.03	23.42	22.73	93.07	100	93.07	35.66
1 day, 23:00:00	TaOFP3-A	25.79	25.79	26.25	22.16	23.98	23.35	20.1	19.47	19.79	26.14	26.01	27.27	26.71	27.95	27.61	26.42	27.16	27.44	23.12	23.08	26.62	26.45	26.28	26.04	25.44	24.85	25.32	24.84	25.62	20.92	21.43	21.05	21.74	22.1	22.1	24.88	23.23	23	25.97	25.16	26.45	22.37	22.15	21.43	93.98	93.07	100	35.66
2 days, 0:00:00	TaOFP1-A	28.73	28.73	28.73	29.63	31.35	30.6	20.5	19.5	19	18.99	19.77	19.55	23.6	22.98	23.31	23.93	23.95	23.08	20.81	21.56	22.81	22.67	21.97	25.71	24.57	23.43	23.12	22.09	21.59	19.11	19.75	19.11	25.26	25.67	24.6	28.36	27.86	27.86	22.6	21.91	23.16	22.7	21.43	21.43	34.87	35.66	35.66	100
2 days, 1:00:00	TaOFP1-D	28.73	28.73	28.73	29.26	30.81	30.05	20.6	19.6	19.1	19.55	20.34	20.11	24.84	24.22	24.54	25.15	25.75	24.85	21.39	22.16	23.39	23.26	22.54	25.86	24.71	24.14	22.67	21.64	21.14	19.11	19.75	19.11	24.74	25.13	25.13	26.5	26	26	24.29	23.6	24.86	22.7	21.43	21.43	35.14	35.94	35.94	95.44
2 days, 2:00:00	TaOFP1-B	28.33	28.33	28.33	29.26	30.98	30.22	20.1	19.1	18.59	18.54	19.32	19.1	23.6	22.98	23.31	23.93	23.95	23.08	20.93	21.69	22.35	22.22	21.51	25.71	24.57	24	24.28	23.26	22.73	19.23	19.87	19.23	23.81	24.19	24.19	26.73	26.24	25.74	24.29	23.6	24.86	23.93	22.62	22.62	35.25	35.27	35.27	94.3
2 days, 3:00:00	TaOFP12-A	27.1	27.1	27.74	23.12	23.56	23.08	29.94	27.54	29.34	22.88	23.68	23.03	25.93	24.44	24.09	25.74	27.54	25.36	25.19	25.19	27.48	28.24	27.82	25.75	25.75	25.75	26.79	28.4	28.24	22.86	22.14	22.46	27.01	26.59	24.86	28.98	27.84	28.41	27.94	27.34	28.99	22.92	20.98	21.53	30	29.47	30	31.22
2 days, 4:00:00	TaOFP12-B	28.67	28.67	29.33	24.4	24.85	24.39	31.9	29.45	31.29	24.83	25.68	25	26.72	25.95	25.56	27.27	29.85	27.61	26.72	26.72	28.24	29.77	28.57	25.93	25.93	25.93	26.83	27.27	27.11	22.79	22.06	22.39	27.65	27.22	25.44	29.65	28.49	29.07	27.82	27.21	28.89	23.08	21.43	21.99	30.48	29.95	30.48	32.18
2 days, 5:00:00	TaOFP12-D	28.95	28.95	29.61	24.12	24.56	24.1	31.1	28.66	30.49	24	24.83	24.16	26.52	25	24.63	27.07	28.89	26.67	26.52	26.52	28.24	29.77	28.57	25	25	25	26.06	26.51	26.35	21.9	21.17	21.48	26.9	26.47	24.71	28.9	27.75	28.32	27.07	26.47	28.15	23.08	21.43	21.99	29.95	29.41	29.95	32.67
2 days, 6:00:00	TaOFP31-B	22.6	22.6	22.6	18.12	20.53	20.13	25.48	24.84	24.52	22.86	23.74	23.74	27.34	28.12	27.13	26.77	25.78	26.56	26.87	27.07	28.35	28.68	28.68	22.9	21.97	22.9	25	23.26	23.26	24.19	23.58	24.39	20.96	20.48	19.88	21.97	21.05	20.23	30.84	29.91	31.13	22.12	23.42	23.42	27.71	28.31	27.71	31.05
2 days, 7:00:00	TaOFP31-D	22.97	22.97	22.97	18.52	20.92	20.53	25.16	24.52	24.2	22.54	23.4	24.11	27.69	28.46	27.48	27.13	26.15	26.92	26.47	26.67	27.91	29.01	28.24	23.66	22.73	23.66	25.78	24.03	24.03	24.19	23.58	24.39	20.12	19.64	19.05	21.71	20.81	19.43	30.84	29.91	31.13	23.01	23.42	23.42	29.09	29.7	29.09	30.05
2 days, 8:00:00	TaOFP31-A	23.29	23.29	23.29	18.75	21.19	20.81	25.48	24.84	24.52	23.02	23.91	24.64	27.69	28.46	27.48	27.13	26.15	26.92	27.07	27.27	28.57	29.69	28.91	23.08	22.14	23.08	25	24.03	23.26	24.79	24.17	25	20.48	20	19.39	20.93	20.59	19.77	31.07	30.1	31.37	22.94	23.36	23.36	28.4	29.01	28.4	29.63
2 days, 9:00:00	TaOFP29b-B	22.76	22.76	22.76	21.02	22.15	21.09	28.39	28.48	28.76	23.36	24.26	24.26	26.56	25	24.81	24.41	23.44	24.22	30.47	30.71	28.69	28.46	28.23	26.92	26.72	26.15	26.98	25.2	25.2	26.02	26.23	27.05	20.5	19.38	20.62	23.64	23.93	22.42	27.62	27.62	28.85	18.92	20.18	20.18	29.45	28.83	28.83	30.17
2 days, 10:00:00	TaOFP29b-A	21.48	21.48	21.48	19.88	20.92	20.53	28.48	29.22	29.49	21.99	22.86	22.86	25.78	25.78	26.36	25.98	24.22	25.78	30.3	30.53	27.78	27.56	27.34	26.15	25.95	25.38	26.98	25.2	24.41	26.77	26.98	27.78	20	18.9	19.51	23.21	22.89	21.43	26.17	26.17	27.36	19.47	18.92	18.92	29.94	29.34	29.34	30.6
2 days, 11:00:00	TaOFP29b-U	22.15	22.15	22.15	20.5	21.57	21.19	28.48	29.22	29.49	22.7	23.57	23.57	25	25	25.58	25.2	24.22	25	29.55	29.77	27.78	27.56	27.34	26.15	25.95	25.38	26.19	25.2	24.41	26.77	26.98	27.78	20	18.9	19.51	23.21	22.89	21.43	26.17	26.17	27.36	19.47	18.92	18.92	29.94	29.34	29.34	31.15
2 days, 12:00:00	TaOFP29a-B	25	25	25	24.09	25.19	24.81	28.76	28.19	28.48	19.26	20.15	20.15	25	24.17	24.79	23.33	23.33	22.5	30.95	31.2	32.52	32.26	32.8	26.98	25.98	25.4	27.05	25.2	24.39	28.97	29.25	29.25	21.92	21.38	21.38	21.38	23.08	22.07	28.04	28.04	29.25	20.54	19.09	19.09	25.5	26.85	24.83	29.94
2 days, 13:00:00	TaOFP29a-D	26.02	26.02	26.02	23.13	24.6	24.19	25.83	25.85	26.17	22.9	23.08	23.08	27.12	26.27	26.05	26.09	25.22	26.09	27.64	27.87	28.57	29.41	28.33	27.42	27.2	26.61	26.67	25.62	24.79	29.52	30.77	30.77	21.53	20.98	21.68	21.19	20.81	19.21	27.88	27.88	29.13	19.63	20	20	28.48	29.14	27.81	28.48
2 days, 14:00:00	TaOFP29a-A	27.34	27.34	27.34	22.7	24.06	24.43	27.63	27.7	28	22.73	22.9	22.9	27.97	27.12	26.89	26.72	25.86	26.72	29.03	29.27	30.25	30.25	30	25.2	25	24.41	26.83	25.81	25	28.57	28.83	29.73	22.52	21.33	22	22.15	23.08	22.15	25.96	25.96	27.18	18.52	18.87	18.87	26.32	26.32	25.66	28.12
2 days, 15:00:00	TaOFP8-D	30.16	29.37	30.16	28.06	28.26	27.21	30.22	28.06	28.06	22.4	23.77	23.2	24.59	24.59	23.58	26.23	24.59	24.59	27.19	26.32	24.11	25.66	23.68	26.36	24.62	25.58	23.81	22.83	22.83	24.22	24.22	24.6	21.6	21.12	20.5	22.62	23.81	22.62	26.17	26.17	27.36	17.14	19.82	18.02	23.6	24.68	24.05	28.34
2 days, 16:00:00	TaOFP8-B	29.37	28.57	29.37	27.34	27.54	26.47	29.5	27.34	27.34	23.2	24.59	24	23.77	23.77	22.76	25.41	23.77	23.77	27.19	26.32	24.11	25.66	23.68	26.56	24.81	25.78	23.2	23.02	23.02	25.2	24.41	26.19	21.12	20.62	20.62	22.75	23.95	22.75	26.17	26.17	27.36	17.14	19.82	18.02	24.38	25.48	24.84	29.41
2 days, 17:00:00	TaOFP8-A	30.16	29.37	30.16	27.34	27.54	26.47	29.5	27.34	27.34	22.4	23.77	23.2	24.59	24.59	23.58	26.23	24.59	24.59	27.19	26.32	24.11	25.66	23.68	27.2	25.4	26.4	24.59	24.39	24.39	23.2	22.58	24.19	20.89	20.38	20.38	22.56	23.78	22.56	26.42	26.42	27.62	17.14	20	18.18	24.05	25.16	24.52	28.88
2 days, 18:00:00	TaOFP20-B	30.08	29.27	30.08	29.1	28.57	27.48	29.63	27.41	27.41	24.19	26.45	25	24	23.2	23.81	25	24.17	25	26.55	25.66	25.22	25.66	25.44	25.4	24.41	24.41	25.81	25.6	24.8	20.17	20.17	21.37	19.35	19.48	19.48	22.89	22.89	22.29	23.21	23.21	24.32	18.27	17.43	18.35	27.39	28.57	28.57	28.57
2 days, 19:00:00	TaOFP20-D	29.84	29.03	29.84	28.47	27.94	26.87	28.99	26.81	26.81	24	26.23	24.8	23.81	23.02	23.62	24.79	23.97	24.79	26.32	25.44	25	25.44	25.22	25	24.03	24.22	25.4	25.2	24.41	20.49	20.49	21.67	18.99	19.11	19.11	23.08	23.08	22.49	23.21	23.21	24.32	18.1	17.27	18.18	27.85	29.03	29.03	28.95
2 days, 20:00:00	TaOFP20-A	29.03	28.23	29.03	27.74	27.21	26.12	28.99	26.81	26.81	24	26.23	24.8	23.81	23.02	23.62	24.79	23.97	24.79	26.32	25.44	25	25.44	25.22	25	24.03	24.22	24.6	24.41	23.62	20.49	19.67	21.67	19.62	19.75	19.75	23.08	23.08	22.49	23.21	23.21	24.32	17.14	17.27	17.27	26.58	27.74	27.74	29.47
2 days, 21:00:00	TaOFP9-B	22.96	22.96	22.96	19.9	20	19.7	22.94	22.35	22.94	18.67	19.18	19.46	22.3	22.3	22.82	21.38	21.77	21.48	21.53	20.86	23.91	23.02	23.57	28.57	26.95	25	25	25.56	24.81	23.2	22.58	24.19	24.36	24.18	24.84	24.55	23.95	23.95	24.04	24.04	25.24	17.65	17.27	18.97	23.7	23.53	23.53	29.15
2 days, 22:00:00	TaOFP9-D	22.45	22.45	22.45	18.41	18.5	18.18	23.21	22.62	23.21	18.24	19.44	19.73	22.6	21.92	22.45	20.98	21.38	21.09	21.13	20.44	23.53	22.63	23.19	28.57	26.95	25	23.48	24.06	23.31	23.2	22.58	24.19	25	24.16	25.5	24.55	23.95	23.95	23.81	23.81	25	17.65	18.18	19.83	24.71	24.55	24.55	29.5
2 days, 23:00:00	TaOFP9-A	23.35	23.35	23.35	18.81	18.91	18.59	23.08	22.49	23.08	18.12	19.31	19.59	22.45	21.77	22.3	20.83	21.23	20.95	21.68	21.01	23.53	22.63	23.19	28.47	26.81	24.82	25.58	26.92	26.15	23.02	22.4	24	24.84	24	25.33	25	24.4	24.4	22.86	22.86	24.04	18.49	18.02	19.66	25.3	25.15	25.15	28.57
3 days, 0:00:00	TaOFP16-A	21.84	21.84	22.22	23.26	22.62	24.17	20.41	20.41	20.41	15.12	15.98	15.12	22.36	22.98	22.7	22.5	21.47	21.21	23.03	22.5	23.9	23.75	24.22	25.15	25.15	25.15	22.75	23.95	22.81	19.89	19.43	19.43	22.56	23.44	22.92	23.19	24.15	23.67	27.22	24.84	26.09	20.99	22.15	21.95	25	24.89	24.89	29.37
3 days, 1:00:00	TaOFP16-B	23.3	23.3	23.19	22.79	22.73	24.17	20.4	20.4	20.4	16.85	17.71	17.42	21.95	22.56	22.29	22.09	21.08	20.24	22.94	22.42	24.1	23.95	23.81	24.14	24.14	24.14	21.51	22.67	21.59	20.47	20	20	22.96	23.83	23.32	24.29	25.24	24.76	26.88	24.54	25.93	22.36	22.64	24.07	26.89	26.81	26.81	29.54
3 days, 2:00:00	TaOFP16-D	22.27	22.27	22.17	23.18	22.67	23.61	20.3	20.3	20.3	16.2	17.05	16.76	22.09	22.7	22.42	22.22	21.82	20.96	22.81	22.29	23.35	23.21	23.67	24.71	24.71	24.71	21.51	22.67	21.59	20.23	19.77	19.77	22.73	23.59	23.08	23.11	24.06	23.58	26.54	24.24	25.61	21.56	22.22	23.21	26.78	26.69	26.69	29.54
3 days, 3:00:00	TaOFP27-D	21.51	21.51	21.51	23.89	24.56	25.15	20	20.5	19.63	17.93	19.15	18.75	21.17	20.44	21.01	22.22	22.06	21.74	20	20	23.31	22.39	22.96	27.27	27.87	27.27	29.17	30	29.17	24.78	24.78	25.66	24.32	24.49	25.17	23.78	23.46	22.56	29.35	29.35	30.77	21.5	21.78	21.15	27.74	28.29	27.63	29.21
3 days, 4:00:00	TaOFP27-A	22.09	22.09	22.09	25	25.15	26.32	20.61	21.12	20.25	18.62	19.86	19.44	21.17	21.9	21.01	23.7	23.53	22.46	20	20	24.06	23.13	23.7	26.45	27.05	26.45	29.17	30	29.17	24.78	24.78	25.66	25.68	25.85	25.85	24.39	24.07	23.17	28.26	28.26	29.67	21.5	21.78	21.15	27.1	27.63	26.97	30.34
3 days, 5:00:00	TaOFP27-B	21.51	21.51	21.51	24.44	24.56	25.73	20	20.5	19.63	17.93	19.15	18.75	20.44	21.17	20.29	22.96	22.79	21.74	20	20	24.06	23.13	23.7	27.27	27.87	27.27	29.17	30	29.17	24.78	24.78	25.66	25	25.17	25.17	23.78	23.46	22.56	29.35	29.35	30.77	21.5	21.78	21.15	27.74	28.29	27.63	29.78
3 days, 6:00:00	TaOFP10-B	28.57	28.57	27.92	23.58	27.1	27.1	21.11	21.59	20.79	19.12	20.74	20.74	22.58	22.58	22.4	21.95	23.39	22.22	18.46	19.2	23.62	23.44	22.48	28.03	27.82	26.52	25.19	25.95	25.19	35	35	36	24.22	24.22	24.84	28.9	30	28.49	32.26	32.26	32.61	23.36	23.53	22.86	24.09	25.55	24.09	25.6
3 days, 7:00:00	TaOFP10-D	29.05	29.05	28.38	27.22	29.05	28.38	24.67	25.34	24.32	20.93	22.66	22.66	25	24.17	24.79	23.53	25	22.95	20.16	21.01	25	24.8	24.6	28	27.78	27.2	25.98	25.2	24.41	32.99	32.99	34.02	28.37	28.57	29.29	29.05	29.45	27.7	31.03	31.03	32.18	25.24	23.71	24	26.32	27.82	26.32	25.61
3 days, 8:00:00	TaOFP10-A	28.57	28.57	27.92	25.45	27.1	27.1	22.93	23.53	22.58	19.12	20.74	20.74	23.39	22.58	23.2	21.95	23.39	21.43	19.23	20	25.2	25	24.81	27.13	26.92	26.36	25.38	24.62	23.85	33	33	34	27.4	27.59	28.28	28.1	28.48	26.8	32.61	32.61	33.7	24.53	22.77	23.08	26.09	27.54	26.09	24.26
3 days, 9:00:00	TaOFP19-B	22.5	22.15	23.27	19.39	19.88	18.29	23.84	23.26	22.67	16.37	17.54	17.54	19.11	19.11	18.87	18.99	20.75	20.13	21.79	21.57	19.5	18.87	19.38	22.46	22.46	22.3	22.14	22.9	21.8	22.52	22.52	23.42	27.92	29.14	29.8	26.51	25.3	26.51	26.92	27.69	28.68	19.84	19.53	18.9	23.9	23.27	22.64	26.56
3 days, 10:00:00	TaOFP19-A	23.46	23.12	23.6	20.36	21.43	19.88	25.29	24.71	24.14	16.76	18.02	17.92	18.87	18.87	18.63	18.75	19.88	19.25	22.15	22.58	20.62	20	20.5	23.19	23.19	23.02	22.9	23.66	22.56	23.21	23.21	24.11	27.74	28.95	29.61	26.19	25	26.19	28.24	29.01	30	20.47	20.16	19.53	26.71	25.47	25.47	26.94
3 days, 11:00:00	TaOFP19-D	22.98	22.64	23.75	19.88	20.36	18.79	23.7	23.12	22.54	16.28	17.44	17.44	18.35	18.35	18.12	18.24	20	19.38	22.29	22.08	20	19.38	19.88	21.74	21.74	21.58	21.37	22.14	21.05	22.52	22.52	23.42	27.74	28.95	29.61	26.95	25.75	26.95	27.48	28.24	29.23	19.69	19.38	18.75	23.75	23.75	22.5	25.91
3 days, 12:00:00	TaOFP6-B	23.96	23.72	23.61	21.72	20.18	21.27	22.02	22.94	22.94	20.77	21.57	20.77	20.9	21.39	21.18	21.29	20.49	18.84	19.79	20.77	20	20.32	20.32	24.68	24.03	23.87	23.03	22.37	21.43	23.57	22.93	24.2	30.27	31.32	30.22	33.33	32.86	33.33	22.64	22.78	23.42	20.95	21.05	19.59	25.11	24.55	24.55	21.43
3 days, 13:00:00	TaOFP6-A	23.39	23.15	23.04	21.52	20	21.08	22.07	22.97	22.97	20.38	21.15	20.38	21.08	21.57	21.36	20.69	20.87	19.23	19.17	20.11	19.46	19.79	19.79	25.16	24.52	24.36	22.88	22.22	21.29	24.68	23.42	25.32	30.53	31.02	30.48	33.02	32.56	33.02	22.5	22.78	23.42	20.95	21.05	19.59	25.55	25	25	21
3 days, 14:00:00	TaOFP6-D	23.74	23.5	23.39	21.33	19.82	20.89	21.88	22.77	22.77	21.13	21.9	21.13	22.06	22.55	22.33	21.67	21.84	20.19	20	20.97	20	20.32	20.32	24.52	23.87	23.72	22.88	22.22	21.29	22.64	22.01	23.27	29.69	29.63	29.63	32.72	31.8	32.26	22.01	22.29	22.93	21.23	21.33	19.86	25.99	25.45	25.45	21.86
3 days, 15:00:00	TaOFP22-D	24.08	23.81	23.68	21.54	20.81	21.54	22.64	22.17	21.23	16.18	16.92	16.67	19.58	19.58	20	21.81	20.53	19.27	19.79	20.67	18.64	18.44	18.99	28.1	27.45	27.27	24.83	24.83	25.17	18.92	19.59	20.95	27.45	28.57	27.78	27.63	26.52	26.96	27.22	28.21	29.03	25.52	23.57	23.65	28.31	26.85	26.39	21.71
3 days, 16:00:00	TaOFP22-B	24.43	24.14	24	21.23	20.44	21.23	22.96	22.45	21.94	17.55	18.38	18.09	20.81	20.81	21.26	22.67	21.26	19.32	19.88	20.86	20.99	20.73	20.73	30.3	29.55	29.32	24.63	24.63	25	19.59	20.27	20.95	27.03	28.26	27.37	26.64	26.05	26.51	25.32	25.64	26.45	25.52	24.2	24.32	26.61	25.58	25.12	21.25
3 days, 17:00:00	TaOFP22-A	24.61	24.34	24.21	21.03	20.3	21.03	23.58	23.11	22.17	17.07	17.82	17.56	19.58	19.58	19.9	21.16	19.9	18.65	21.93	22.91	19.66	19.44	19.44	28.76	27.45	27.27	24.67	24.67	25	20.27	20.27	21.62	26.47	28.08	27.27	26.81	26.27	27.54	25.16	26.11	26.92	25.52	23.57	23.65	27.31	26.34	25.89	21.62
3 days, 18:00:00	TaOFP4-A	24.53	24.53	24.38	24.71	25	24.71	17.58	18.13	18.13	18.6	18.6	19.77	25.81	26.28	26.58	26.88	26.71	26.09	25.77	25.15	29.94	30.38	30.38	29.17	29.17	28.97	26.09	25.36	25	24.81	24.81	24.03	24.73	25.41	25	25.5	24.26	24.75	25	23.97	25.52	19.26	17.52	17.52	28.5	29.13	29.61	33.2
3 days, 19:00:00	TaOFP4-D	24.38	24.38	24.22	24.57	24.86	24.56	18.03	18.58	18.58	18.6	18.6	19.77	25.16	25.48	25.79	26.09	25.93	25.31	25.77	25.15	29.75	30.19	30.19	28.28	28.28	28.08	25.18	24.46	24.11	24.03	24.03	23.26	24.86	25.56	25.14	25.5	23.88	24.38	24.32	23.29	24.83	19.85	18.12	18.12	28.5	28.64	29.13	33.06
3 days, 20:00:00	TaOFP4-B	24.38	24.38	24.22	24.57	24.86	24.56	17.49	18.03	18.03	18.6	18.6	19.77	25.16	25.32	25.62	25.93	25.77	25.15	25.61	25	29.56	30	30	27.7	27.7	27.52	25	24.29	23.94	23.66	23.66	22.9	25.14	25.82	25.42	25.74	24.14	24.63	24.83	23.81	25.34	19.71	17.99	17.99	28.5	28.64	29.13	32.65
3 days, 21:00:00	TaOFP13-D	25.14	25.71	26.14	23.66	22.75	23.53	28.42	28.42	28.42	19.57	20.22	20.22	22.58	22.58	23.08	23.6	23.46	22.22	23.46	22.84	29.56	28.12	29.19	22.07	22.07	21.38	20.39	21.05	19.48	20.61	19.85	19.85	27.53	26.97	27.17	30.14	30.33	32.23	24.32	24.66	24.31	19.86	18.83	19.18	27.22	26.35	26.35	21.94
3 days, 22:00:00	TaOFP13-A	26.62	26.62	27.1	24.24	23.21	23.49	27.27	27.27	27.84	18.34	18.93	18.93	20.53	20.53	21.05	21.66	21.52	20.25	24.67	24.67	28.57	27.7	28.19	23.13	22.39	21.64	19.71	20.44	18.71	19.85	19.08	19.08	29.59	28.99	29.27	30.89	31.09	33.16	28.78	29.2	28.68	22.73	21.53	20.59	26.04	25.15	25.15	21.05
3 days, 23:00:00	TaOFP13-B	27.39	27.39	27.85	25	23.98	24.26	29.05	29.05	29.61	18.6	19.19	19.19	21.43	21.43	21.94	22.5	22.36	21.12	23.84	23.84	29.73	28.86	29.33	23.88	23.13	22.39	20	20.71	19.01	19.08	18.32	18.32	28.99	28.4	28.66	31.58	30.53	32.63	28.87	29.29	28.99	21.48	20.41	19.42	26.63	25.75	25.75	22.11
4 days, 0:00:00	TaOFP24-D.2	33.73	33.73	33.33	32.94	29.55	32.18	31.82	32.95	32.95	22.73	23.86	25	30	28.17	27.78	26.32	27.63	26.32	27.71	27.71	38.36	38.67	38.67	28.41	29.21	30.68	29.07	26.74	25.58	23.4	23.4	23.4	31.11	31.11	30	32.29	31.25	32.29	34.18	34.18	35.44	20.93	21.35	19.1	31.18	33.33	33.33	29.47
4 days, 1:00:00	TaOFP24-D.3	31.91	31.91	31.58	30.53	27.55	30.21	31.13	33.02	32.08	21.7	22.64	23.58	27.06	25.58	25	24.73	24.47	22.34	27.27	27.27	32.26	32.63	31.58	27.55	28.57	27.55	25.25	26.26	23.76	22.45	22.45	22.45	30	30.61	29.59	31.73	30.77	31.73	27.68	28.18	29.36	21.1	21.24	19.47	28.45	30.17	30.17	23.2
4 days, 2:00:00	TaOFP24-D	26.99	26.99	26.83	26.44	23.16	24.57	23.24	23.78	23.24	18.99	19.55	19.55	20.89	21.38	21.12	21.12	21.6	19.75	26.09	25.47	27.39	27.22	28.3	22.07	22.76	22.07	22.52	21.85	20.92	27.27	26.52	27.27	27.91	28.4	28.4	28.35	28.35	28.87	27.59	27.78	28.87	19.15	21.92	18.75	25.43	26.32	26.9	22.77
4 days, 3:00:00	TaOFP24-B	26.22	26.22	26.06	27.43	24.72	26.14	24.19	25.27	24.19	19.44	20	20	22.64	22.5	22.22	21.6	22.09	20.25	26.71	26.09	29.11	28.93	28.75	22.92	23.61	22.92	22.52	22.52	20.92	25.76	24.24	25.76	29.89	29.82	30	27.27	27.27	27.78	26.21	26.57	27.66	20	21.38	18.18	23.7	24.56	25.15	22.39
4 days, 4:00:00	TaOFP24-A	26.83	26.83	26.67	27.43	24.16	25.57	24.73	25.81	24.73	17.78	18.33	18.33	20.75	20.62	20.37	20.37	20.86	19.02	25.47	24.84	28.48	28.93	28.75	22.6	23.29	22.6	26.32	25	24.03	24.06	24.06	24.06	29.55	29.48	29.65	28.14	28.14	28.64	27.21	27.59	28.67	20.42	22.45	18.62	25	25.86	26.44	23.04
[truncated: 52 more columns]
