# Supplementary material for: Genome-Wide Characterization of OFP Family Genes in Wheat (Triticum aestivum L.) Reveals That TaOPF29a-A Promotes Drought Tolerance
Source: Biomed Res Int. 2020 Nov 7;2020:9708324. doi: 10.1155/2020/9708324 (PMC7666709; doi:10.1155/2020/9708324)
Supplement: Supplementary 7 — Supplementary file 7: A complete list of TaOFP promoters sequences identified in the present study. [file 9708324.f7.txt]

>TraesCS2A02G392200|TraesCS2A02G392200.1
GTACTGTAGCGGTACACTATAGCGCGCGATACTGTATTGGTTTACTATAGCAATTTATCT
CCACGCGTAGTTAACTGTATGAACTGTATAATTGAAAGAAAAAAACATTTCCTGAAACAT
GTTTTTTTGATAATTTAAAATTCCATACATTTTCTGAAAAACACAGTCAATTATGAAATT
CTGAACTATATTTGAATTTGAGAACATTTTTATAAATTTTTGAATATTTTCTGAAACTTG
TAAACAATTTTGTGAATTGTGAATTTTTTTAGAAACAACGATTTAATAAAAACATGAACA
TTTTGAAATTCCAAACATTTTCAAAAAATGTGACATGTTTTTTGAATTTCCAAAAAAATC
CAAAAATGTGTACAATGTTTGAAAAACTTGTTTTTTCTGCAATTCCAACAATTTTTCGTT
TTTTTGAAATCTTTGATTTTTTTAAATTGTGATTTGATGAAAAAGAAACAAAAAACTACA
AAGAAACAAGTAAAACTAGGGAAGGGAAAAACAGGCAAAAAGCTGTCTGGAACCATCCAA
AAGGTTGCCAAACCGGGATATGTGAAACATATAGTAGATTAAAATGGGCCGACCCATCTC
ACAACGCCCTGCGCAGCTCCTTGTGCATTTGATTCTCAAAAAAAAGCTCCATGTGCATTT
GGTCGACAATCGTTCACAGTAAACGTCACATAAGATTCACCCTTGTCTTAGGCCTCCATA
TATATTCTCACATTCATGAGTTTTAGACTTTATTTTTGTTTAGACATTGTTTAGCTTTGC
TACAATTTACATCTGCGAGACGTGTAGGACTACCGCTTTATTCAGATTCTCTATCAAGAA
CCCCGCCTTTACCCCGCGCTTAATCTATATTCGCAATTCAGATTGCATTGTCATAGTTTT
TGCCGGTCCTTCGATTGCTCACGGAAACTCAAACCTCGTTGTTCAGGTTGGTCGTGCGCA
CGGCAAAGTCAATAACCGTTGGATAATGGTTTAGCGATTGCAGCAGCCAAACACATGCGC
GACACTGTATCTATAGTGTAGAAAGACTGACTTGTAGCCTCAACTGCTCCACATGTCAGA
AGATGAATGGAGCTGGTTGGCGAGAACTAAGGAGCGAAAGACAGACTAGATTTGTAATAG
CACACTGCTTGCTATTTTGAATCCACAATTGTGTTACTAATTTGTTAAAGCATCTTAATA
AAATTTCAAACATACATAGTATGTACATGTGAACTTTTAAAAGATTTTTTTGAAGCTTCA
AATTTTAAATTTTAAAAAAGGCGCCATGGAGCTCGAGCTCCAAAACCCCTCACTCACAAA
CTTCGCCCTATTCTATACCATTCTGTAATTCCATAAGTTTGTTAGAGAACGTTCAACATA
CCGACATACCCATGTAAACAAGCATATCATGATTTTTTGCGGGGTAACATGCATATCATG
TTCGTTACTTAGCAAACCAGGCAGAATCATTGGGGCCATTTCTTAGCGCTTTCAATCTTG
TATGAGCTTAGTGTAGACTTCATATTATGTACACAATCTCATGATTACTGCCCATCATTG
CAACTACAATCACATAATGATGGAATCGGTACAGCACTAAAACCGCGTGCAAAGCAGCTG
ACAGCTCAAATTAATTCCAGAAAAGCGAACTTGGAGGACTGATTCATGGTATAATGGTAC
GCATGTGTAATCTCTTTGCTCATTTCTTAATTCGCCAGTTTTGCTTTTTCTATACTAGAA
GCATCTGATCACATCCAGTTGCCATTGCAAAGCAGTTGACAGCTCAAATTAATTTCAATG
AAAGCGAACTTGTTGGACCAGTTCTTGGTACAATGGTACGCATGTGTTAACCTCTTTGCT
CATTTCTTAATTCACCGGTTTATCCTTTGTTAATGCCAGAACCATCTGTTCACATCCACT
TGCCAATGCCAGTTATCATGCCCTGCTTACAAGATATATAGAGCTCGATCACATGCAGTG
CTCAAAGACACCAAGGAGAG
>TraesCS3D02G368500|TraesCS3D02G368500.1
TGACCTGTTTTTAGGAAGTGCCATCATGTCTAGCTTTATTAAGATTACAAAAATATTTAC
ATCGTCTATGAGCTTACTGACCACTCAGTCAAGAGGCTCGTCCAACCAACTAAAACATGA
CTTACTACAAAAGCCAAAGTTCACTAGACATGAGCCGATTGATTATAAGAATGAGGACAA
TGCTTATAAATGTCCTTCCCGGTCAAAAACTAATATCAAAGCATTTCGCAAAAATTCCCG
CCGCCGAATCCCACCATCTTGCTTGCCCAGAGCAATGCGTTGATCTGACTTATTATTAGC
AGTTTCCTCATTTCTACTCATCACTAGAAACCTTTTTATGTGGCATCTTCATACCATAAT
ATTGGAGCATCCACAAGGCAAAGCTTAAACATGGGTGTCGGGATTTCGATCCTAGCTGGT
GAGCAAGTTGGGAGGTAGAATCCCGATCTCTTCTATGGCGTCGACGCAAAAAATAGGATT
GGACACTTCTTTTTGTTTGGCTTGCGGCATGAAAATCAGAGTGGTTGGTCGTTGGTGTTT
ACCACCTTCTTTTAGCTCCTTGCGTTAGTCAGGAGCGAGTAGCTTCTTTTTTTATTTTTG
AGTGTTTAATTTTTGGTATGTAATCTATTTAAGCGCCTACTTAAGTGTCCTGCGATGAAA
GATGACTCTACTATACAACATCGGCGGTTTGTGCATTTCTCCTCGCCACTTCTAATAAAA
GGGAGAAAACCCAACCATGCATACATTAGTTGACCTTGTGTATCATGTGTTGTTTGAAAT
CTCTGCAGAGTTGCAGATTAACTACGTGTTATTTCTCACCCGCAAAAAGAAAACTGTGTT
ATTTCAATTCGTTTGATTCGGTATATGTACAGAAGTCCAGTAAAATATTCTGGGAGGGTA
TTAGATGCAGTTTTATTGGCACTTCACGTGTCCATTCGATCAGAAAAAGGGTTTATTTCT
GGCGGCTATGTACTGATCGTACGTGCAACCTGCAACAAGGCCTGGTTAGGTTTTTTGTCA
GCTAGCCAGCCAGTGGCAGAAAGTAAATAATTCTTTAAAGCAGCCGAGGAGGGGAAGAAT
ACATATATAGCAGAATAACGCCGATATGATGCTATAGACCTATTTTACTTTAAAAAAGAG
CCGATTGTTCAGCCAAGTACTGCTGTGATTTTTTGTTTTCTCAAGGAAACGGTACTGTGG
TGGCTTGGGAAAAGAAAAGATCTGTTGAACAGAGACTCGACAGAGAAAGATTGGCGCTCC
GCTGGGCCAGCAGCCAGAGCCCGGCCAGCAGCATGGCCAGCTTGTCCTCACATGCATACA
GTCGGTCAACTCAGCAGCAGACTTTCGTCACATTACCAAAGCCGTGACAAGATCTCATTT
TTTACCGCCCGAACCACACCATGCCCTCCTGCCGTCCGACGTACCCCCTGCTCTGAACTC
GCTGCGCAAAAATTAACCGCCCACTGTCCAGTCACACTCACAGGGAGCCATTGATGCATG
CAGCCGCTGACACGATCCTCCTCCCCTCCCAGGATCCAATCTGGATGAGTAGTATCTTGC
GGCCATGCACTGATGACTGATCGACGACGCTCACACGCATAGCAATGGCGTCGTAGCCTG
CTGCCTGCTGCCGCATTCCACACGTACACGCCTGTTTCTCGCGGCATGCATTTTCACTTG
CACGCTCCCGGCTCGTTTTCACCCAGGCCGACGTATAATTATCCTCTTCACATGCCCGTC
CTCCTCCTCCCCGGCCTCGCCTCACTATTCATGTCACGCTCTCTTTACTCGCCCTCGCCA
TTTACTGACCTCACTCACGCTCTCACATGGCGCCCCATTAATATATAGCGCCACCACCCC
CCGCTCCAAGCTCCAAGAACTCCACGCACACTCCCAGCTCACTCGCAGACGCACTGCCCG
GTGCACCTTCCTCGCTCTAGCCAGCCGCCAGCCAAGCGAGCTAGCCCGGTAGGCCGTGCG
GTGCTCACTGTTGCCGCGCC
>TraesCS4B02G116700|TraesCS4B02G116700.1
GTGTGCGTAGAAAAATAATTGTTTTCCATGCAATATTTTCCTGCAAGTGCTGCCACCGCC
TAGTCCGACAAGCCGGAACAAGGGTTTTCACCCAAAGCACAAGGTGGAGGAGGACAGCCT
ACAGTCACAGCTCCAAAGAGGGGAGTGGCGCTCGAGAGCGTTGTTGTCACTGACAACGAC
ACTATCGAGCAGAGTTTCCATAAAATTTCTTGTCGTTGTATTAGTTTAAAGTTTTTTTTG
ATCGTAGTATTAGTTTAAAGTTGAATTAAGACAACGACAAGAATTAGGCTGGTCATAGTG
GGAGTAACATAGGTAGTAACATAGATGCCACATAAACAAAATTGATGATGTGGCAAGTAG
TTAATGAGGAGAGAGGCAAATAGAGTAACATAATATGTTACCATCACATAGCGGTTTCCA
ATGCATAATGAGTCTACAAAGTAATAAATGAAGGCAACTATGTTACCACACCTATGACAC
TACCCATTATGAAGGTAGTAACATAGACTAGTAACATATGTATGTTACTAGTCTAAGTTA
CTCTCCACTATGACCAGCCTTATGAAAAGAGGGACTAGATATTACCGAACGATTAGTAGT
CGCTGTCAATGGATCGCCAACCAAAACTCTATCTCTCCGGCACGTACTTGCTGCATACGT
GGAAAACATTGTCGCGCTCAACTAAAGATTAATTGCCCATCGATCATATTCAGATGCGTC
GTGTGGCTGAGTCTTTCCGCACGGTGATGGGCTAGTACGTGTTCACATCAATAAACACAG
ATATAATTTCTTATGTTCGATCCCCGCCGGCCCTAGCTTTAGTTTATCCGTCGTTGTGAT
CTCATCGATCGGCATGGCTGGCTATTGTGCAAGGTGAACAATGCAATAACATGCATGCTC
GAAAAAATAACATGCATGCTCGAAATTTTAGAAATATAATAACCGATCGAGAGAGAAATT
TAATTTACTTCCTCAGGACAATGAAAGGTACGCGATTTTTCTCGCTGCACTGTACGAGTC
TACTCCTCAAAATCAACAAGATGGAAGCTAGTATTCGCACCGGATGTGCGTGCGTCATGC
CCATGACGAGAGACGTCTGTGAAACTCGGCGAGTTATGCGTGCGGCGTGCCTGACCAGCC
ATGTAAAGCCATCAACACGGAAGACGATGCGCATGCCATGTCACGCACACTTGGCATGCA
TGTGCCGATGCGCCCGTGAAACACACAAGCAAACACAACTGCAAAAACAAANNNNNNNNN
NNNNNNNNNNNNNNNNNNNNNNNNNNNNNNNNNNNNNNNNNNNNNNNNNNNNNNNNNNNN
NNNNNNNNNNNNNNNNNNNNNNNNNNNNNNNNNNNNNNNNNNNNNNNNNNNNNNNNNNNN
NNNNNNNNNNNNNNNNNNNNNNNNNNNNNNNNNNNNNNNNNNNNNNNNNNNNNNNNNNNN
NNNNNNNNNNNNNNNNNNNNNNNNNNNNNNNNNNNNNNNNNNNNNNNNNNNNNNNNNNNN
NNNNNNNNNNNNAGAGGCACTACAGGGTGGGTCGATGGCATGGCATGGCATGCCTAGCAA
CCTCTTCGGCCTCGGCTGTTGGTACACGGACAAACGGTTTTCCCGTTTACAAAATTTACT
AGAAAATCACAGCCTAGCTAGAGAGTACGGTCAAGGTCAATGGAAATGGCAGGGGAGGAA
TGATGAGCAAGCTATCCCACACATGGCCCAGCTAAACCCCACCCCTCCCCTCAATTAACT
ATCCCATCACCTCTCTTAGTCAAATTACAGCATATATAAACTGCACGCGGCGTATCACCA
TCCCACACGAGACAATATACCAACAGCACACTCGCATAGTCGCATTTGCACACACCACCG
TGCACGCAATCAATCCCATTCCCAGCTTGCCTGCGCACCTCCGGGCACCGGAACCAAGCT
TTATACACCCCTCCAGCGTACACCCCGACGTAGCCTCGCAGAGCTAAGCTGAACTATATA
TCCTAGCTAGCGTACTGGCG
>TraesCS3A02G151800|TraesCS3A02G151800.1
GGGTGGCTCTCAACTTTGGAAATCCCTTTTCCTGTTGCAGGATGAATTTCATGGTTTAGT
CAAACTTTCGGCTGGCTACAACGCTTCCATCAGATTCTGGTTGGACTGGTGCTCGCGGAC
GAGTCCCCTGTGCGAAACCTTCCTTGTCTTATTCTCTTACTATGAAAATCCGTCGATCTC
CATTTCGAAGCTTGCCTCTCGTAACTGGGATCTTGGTATGCGTCTGGCGCTAACTCCTAA
AGAATTTGCAGACAGGCAGGCTCACACTTCCCTTCCCCCTTCGCTCTCCGAGACCACATA
CCAAATCTCTTGGACCCACTCTTCTTATGGTAAGTTCTCAGTTAAATCTCTCTACCTTAA
GCTCTCCCAGGGGCGGCATGCCCCTGGTTCAAGGGCCTCTCGTGGGCATGTAATCCTCTC
AAAATTCAGATCTTCCTTTGGGAAGGCATCAGGCGTAATTTTTAGTTAGCGATCAAATCC
TTAAGAGAAATGGACATGCCTCTACCGCATGTTCTCTTTGAGGCCACACTGAAAACACTG
AGCACATCCTTTTAACTTTGTTTTGGCTAAGCTGGGTTGGTGTTGCATTCGATCGTGGTT
GCACGTACCCTAGAACCCGTCAAGTATGGACGATCTTATCGACATTATTAGGAATTACTC
AGGCCAATTCTCTAGGGTGTTTTGGATTGTCTTTGGTGCTCTTGGGTGTGCCTTATGGAT
TAGAAATTTATGATTAAACACCTCTTTCCTTACCGCCCTGATGATGTTTTGTTTAAAATG
GCTGCTCTCATCTAGCTGTGGTGCCCTCTCTTCTGAGATGTCGACGCTGATGTTCTTGCC
CTAATGGTTACCAAGATCTACGCCTCCGCAGTTGGTCTATCTCCCCCAAGCCCTCCTGTG
GTGAATTAGTTCTAGGTTACTGTTGTCTTGCCCGACATGCATGTCCTTGGGCTTGGTCCT
CTCGATCTGTAATGGCTTCTCTCCAAAGAACAGTGGAGACGGATGCATTGCATGTAGCAG
GCGGGATCACGAAAAAGTGGTGGCAACAACACATGAGTGACTTCCATGGGGTTGCTACTC
GAACACCCGGTCTCGAGCTCCGGAGCGAAAGCCTATGTCAGACCCGAGTGGTTATACCTG
GCAATGGCGATATATTTTCTTACGTCGTTATCTTATTGAAGACATTGCTCAGATATACTC
AAACTGATCTCCAAGGTGAAAACCTAGATTTTGGCCTTGTGGTTGGATCCGGTAATGACG
ACACTTGAGTGTCGCTCCCTTCTAAAGGCGTTGATGCTGAAAAACCTTGTCGTCCATGTG
GTGTCATGAGATGGTTGGTAGGGTATGGTCATTACTCTAGTTTGTCGATCCTAGATCTAG
TCACTTTGGGTTTTTTTTCCTCGTCTACGCAGGACTTTGGTCATATACGACTTTGCTGGT
TGCCAACGTGTTTTTGCGTGTGTTTGAGTTGATTTAGTATATATAAGTCGGATGTTTGCT
CATTGTATTATGTACTTTCTTGATGCTCCGTTTGAGTCTACAAAATCCACTATTTGTCAG
AAAAGAACAGTCAGTAATTCGTTCGCCCCACCGTATATCATATCTGGAATGCTGGATGAT
AACTCAGTGACACTAAAATCTGTTTCAGAGTCAGTCCATAACGAAAATCTTGCATGATTT
GCTCAGTGCTTCGGTGTCAGTGATTCCATAACCGAATGCTTACATACATGCCAAAACATT
CGTCGGCTTTATTATCCTTGCATAAACAAGAAAAATGCATGCCTTGATTAATAATTCGTC
ACGTGACACACTTTGTACGCACGGCTCGTAGTGCACGTAGTGTACTGGCAGCTCACGCTA
GCCATTTCAAACCTTCCTTCGCTCCCGGCTCCATCTCCCACGGCTATATATAACATATAA
CACCGATGGCTCGGCACCAGTGCTCCCCTGCTTCCACAACCAACCAGTCCGGCGTCAAGT
GAGCACCGACTGAGCTACCG
>TraesCS1B02G193300|TraesCS1B02G193300.1
TTTGATGCCAACTTTGGTGCTATATGGTGCAACTTTAGTACTGTATTGTGCAATTTTAGT
ACTATATCGTGCAACTTTTTCCAAAACCAATTTTTGGATCTGCATTATTCAACTTTCTAT
GAGATTGCAATCTAGCAACCATGACAACTTTGATGTGCAACTAGTCTACTGTCCCGACCA
AGTACCTAATAGTCGATGTGCAACCCTCCTTCGTACTCGTGGATGTGTAATTTTTCACTG
TTGGCACACCCCTACCCCACCTCCCCTTGCAAGTGATATGTGCAACTTAGTCTACTGTTC
AAGCCAACTGCCTATTAGTCAATGTGCAACTCATTGCCCTCCCTATTTGTAGACCATGTA
TTTTCAATTGGCGGGGCCGACAAACAGAGTTGCACATAGTCTGCTAGGTAGTTGGTCAGG
GCAACATACAAAGTTGCACATCTCACATGCAGGGACAGTTGAATGGTGAAAAATTGGCAT
TCATGAGGGTATTGAAAAGTTGCATATAAACAAAATGCTAAAGTTGCAAATCTCACTAGC
AGGGGTGGTTTGGGCCGGATGCTAGCAGGAAAACTACACATCCATGGGGGTACGAGAAAA
AGTTGCACATCACTGTTAGACAGTTGGCCGTGGCAATATCTGAAGTTGCACATCCACTGT
TAGGCCGCTGGCCGATGCAGCAAACAGTGAAGGACATCCACGGGCGGGGGAAAGTTGCAC
ATCAACTACTATGCAGTTGGCCTGAGCAATAGACGAAGTTGCACATCTCACTAGAAGGAG
GTAGTTTGGGGTGGAGGTACCATAACTGAAAACTGCACGTCTACGATGTAGGAGAAAAGT
TGCACATCCCTGTCAGGTAGTTGCACATCGATGACTAGGCAGTTGCACAAAACGGAGAGA
AAATTGCACAAAAAAATTTCGTTGAAACATACCCATGCGGGATCTTGTTTCGAAAAGCAC
GTCGCGAGGGTTCCAACAGTGAAAACAGATCTTAATTTTGATGTGCGGTTTGAAAGTTAT
GATTTTTTAAAAAACTGATAACACGAATTAAGTGTGTTCACATCCGTTCACATGGATGCT
TTGCAATTATTTATCCTCTTCACATATGTCCACGACTGTTTACTTTTCCTAATATGAGTC
AGGGAAACAAAAACTTACCTTTTTCGGCCGGCCACCACGGAGGGCTAGTGGGCAGCGGGC
CGCCAGCTAGACGTGTCCATAATTATAATGGCCCCTAATTGTTATGCGTGTATTTATCTG
TAAAGTTGAACAAAAATCTATTTTTAACATTTTAATGGGAAGAATAATTTCAAATAGAAT
ATTTGTAACTAGAATTTTTGCGAATGAATATTTGAAGCTTACAACAGTCAACCAAGTATC
ACCCAAAAATGGTGCAAATTAATTACTGCTAAAATATAATAGTAAATGACAACATACCAA
TGTCTATACATATCACTACTAGTTAATATAACTAGATTAATTGTCCGCGTATCGCAACGG
GATATAAAGTATTTACCAAATAAAATCCTGCCCACGATTTATCTGACCAAATAAATTCTA
GGATTTTATCTGATAAATACTTTTTTAGTAAACATTTGTTGGCTTATCAAAGAAAATATT
TTTTTTACTTGGTAAGTCAATAAAAAATAGGACAGGTAAGACGAACATGAATGGAAAATA
ACAGAGATTTTTGAATTGAGTCCTATGAAATGAAAACGATGATCGATGCATTGTACGGTG
CGTGTTTAAATGCAGATCAGTTTGTGCTTAGTTTTCGTCTGACCGTTTCACCAGCATCGG
ATTGCTTCCACGCAAAAACAAATATAGCCGTTTGACTTTGCAAGGCGGCCGGCTGCCTCG
TTATAAACCACGGGTTTTCTCATTTTTCTCTTCACTCCACTACACACCAGCAGCTCGTCC
CACGAGCCGAGCCTCCTCGCCGTGCGCGCCCGCACCGCACACTCCGAACCGAACCGAGAA
AGACAAGGCCCGATCGATCA
>TraesCS1A02G185400|TraesCS1A02G185400.1
TATCATACCATTAGAAGCTTCTCTTTGTAGTTGGATAGTAGGTCTCTCACAGTAGATAGT
ATCATAGTTGGATGCTACTACTTTCGTTATTATCTTTTTGTTCGGAAATTCGCAAGGGCA
CGTGCCTAGCCAGCCGCGCCCAGCCACATGATTGCCTCATGATCCGCAAACTTGTCTGAT
TCTCCACAATTGCCCGCACGGTTGTAAGTTTTAGTTTCTGAAACTTAGTGAAGTTATCAT
TCGTTGGTACCAAGTTTTGGTAGGTGAGACTCGGTGAAGTTTAAGGAACTTGTCAAAACG
TATTCATAGGGAGGTTTTATCTCAAAACCCGCGTCACAAGGAACTCAAATATGCAACCAA
AACATAGATTGGACTTTTGGTTCAAAAGATATAATAGATTCAAATTTGAAGTCCAAAGAA
AAAGCATGAGAGATGGTCGGTGCCCCCGCGCCTATGTGCACAAATCGCCCCCCTCTTTCC
GTTGCATAGTATCATAACCTATTATGTTAGTGTCATCTTATTATTTCTTCATTTGTACGT
AAAATCTCGATATGAACTTGTGTACAAAGATCTATTTCACATTAAATTTTCTTGTTTGGT
AATATAATATCATAACACATGTATCTTCTCTTTCTTATTTAACTACCATGCTACATCATC
TACATGCTAACTTTACAGTGCGTATACTTGCTATGATACATGCACTGGGAGAGGCCTTAA
ACATAGGCCTTCTTTGGTTTGGAGGAATTATGTAGGAATTTCATAGGATAAAAAGATTTT
TATAGGAAAAATTACAACCTTGTTGGGAAATTATTATTGTTCTTTTACTTTGGTGACTCT
GCCGAGTTAGTAGAAATGTATGCTTCCACAATTCAATAATTATGATACGGCCCTAATTGT
TATGGGTGTCTTTATATCTATAAAGTTGGACAAAAATCTATTTTTTAACATTTTAATGGG
AAGAATAATTTCAAATAGAATATTTGTAACTGGAATGTTTGCGAATCAATATTTGAAGCT
TACAACAGTCAACCAAGTATCGCCCAAAAATGGTGCAAATTAATTACTGCTAAAATATAA
TAGTAAAAGACAACATGCCAATGTCTATACATATCACTACTAGTTAATATAACTAGATTA
ATTGTCCGCATATCGCAACAGGATATAAAGTATTTACCAAATAAAATCCTGCCCGTGATT
TATCTGACCAAATGAATTCTAGGATTTTATTTGATAAATAGTTATTTAGTAAACATTTGT
TGGCTTACCAAGGAAAAAAAAAATTATTTGGCAAGTCAATAAAAAATAGGACAGATAAGA
CGATCATGAATGGAAAAGAATAGAAATTTTTGAATTGAGTCCTATGAAATGGAAAAGATG
ATCGGTGCATTGTACGGTGCGTGGTTAAATGCGGATCAGCATGTGCTTAGAGGGTGTTTG
GATCACTAGTAACTAGAGACTAGAGACTAGTAGTAGTCACTTTTAGTCAGTAAACCTCCA
AACACCCCTGACTAATGGGTGACTAAAACTAGTGTAGTCCCTAGTCACCCCACCCCCAAC
TAAAAGTGACTAAAGTCTCTCCTTTAATTAATTGGCGGGCCCATCCTGTTGCGGGCACAA
GGGAGAGAAGAGAGATAAATGGAAGAAAGAGAGAAAAATTTAATACTGAGACATTTAATG
CTGACTAGTAGTAGTCACCTTCTAAACAGGGCCTGATTAAAAACTTTTAGTCTAACTATT
ACTAGTCACATGACCCTCTTAATTTTCGTCTGACCGTTTCACCAGCATCGGATTGCTTCC
ACGGAAAAACTAAAACTAATATAGCCGTTTGACTTTGCAAGGCGGCCGGCTGCCTCGTTA
TAAACCACGGGTTTTCTCATTTTTCTCTTCACTCCGGTAGTACACACCAGCAGCTCGTCC
CACGAGCCGAGCCTCCTCGCCGTGCGCGCCCGCACCGCACACTCCGAACCGAACCGAGAA
AGACAAGGCCCGATCGATCA
>TraesCS4A02G198700|TraesCS4A02G198700.1
AGAAGACTCGATGTAGTTCTCCCAGGGTAGGCAATGGCTGCTCTCTCTGTTGTGATTCAG
CACCGGAGCAAGCCCCGGGATCAAGCCCTTAGTGCTGCTGGGGGGGAGTTTTTGGGTGCG
GGCAGCGGCCTAGGCAGCGTACAATCGGTCGGAATTGGGCGACGATGGCAACGACGGGGT
GGCCAAGTGTGTTGATGGGAGAGGGAATTTCCAATGTGCCCCCTACTGGCAGGCCATGGG
GAGGACAAAGGCGGGCATCATGTGTGTCCGCGCCGACGCAAACCAAAACCAAATTTGAGC
TTGAAATGGGTCACGCGCGGGCAAAAGGCAGACATTGTTCGTTAGCCTCGACGTGTTGGG
CCGCGGTTCGTGTCCGTTTCAACACAAACGAACACGCGCGGACAGAACGCGTCAGCATGA
TGGAGTTGCCCTCACTCCCTCCATCCCATAATATAGTGCATATTGATTTACATGAAGGTC
AACCTCATAAGTTTTGACCAACAATATTGAGAAAATTATCCCACAATACCAAATATATAT
AGTATGAATATATATTTTATGATGAATATATTGGTTTTGTTTTGGTATTCTAGATGTTGA
GTATGTTTTTTCTATATAATATTGTTTGTCAAATTTTATGAATACATATAGTATTTTGAT
GAAGGCTAATTATCTGCGAACCAACATGTGGTAGGATGGTTAGAAGGATAGTGGTATATT
CAGCCCACCAAAATTCAAGTCCTAATGCTCGTATTATTCCTAGATTTATTTTAGCATTTC
CGGCAATGCTTTTCTGTGAGATTCAAAAAAAAAGTTAGTAAAGAAACACTGACAAGTACT
CCCTCCGTTTCATAAATTTCTTGTCGTCGTACTCCATATTAGTTTAAAGTTGAATTAAGA
CAACGACAAGAACTATGGAAAGAGGGAATAGATATTACCAAACGATTAGTAGTCGCTATC
GATGGATCGCCAACCAAAACTCTATGACCCTATCTCTGTGGCACGTACTTGCCGCATACG
TGGAAAACATTGTCGCGCTCAACTAAGGATTAATTGCCCATCGATCATATTCAGACGCGT
CGCGTGGATAAGTCTTTGAACACGGCGATGGGCTCACATCAATAAACACAGGTACAATTT
CTTATGTTCGATCCCCGCCGGCCCTGGCTTAGTTTATCCGTCGTCGTGATCTCATCGATC
GGCATGGCTGGCTATTGTGCAAGGTGAGCGATGCAATAACATGCATGCTCGAAGTTTCAG
AAATATAATAAGAATATAAATCTAGTCAATCAACGATCGAGAGAGAAATTTAATTTACTT
CCTCAGGACAATGAAAGGTACTCTACGCGATTTTTCTCGCCGTACTGTACGAGTCTACTC
CTCCTCAGAATCAACAAGATATTCACACCGGAAGCCATGTAAACTTGTAAAGCCATCAAC
ACGGAAGACGATGCGCATGCCATGTCACGCACACACAGGCATGCATATGCCGATGCGCCC
ATGAAACACACGAGCAATGCAAAAACAAAACGAGAGACACTACACGCAGTCACGCACGGT
AGCAACCTCTTCGGCCTCGGCTGTTGGTAGACGGACAAACGGTTTTTCCCATTTAGTACA
AAATTTACGACTAGAGCATCACAGCCTAGCTAGGGAGGACGGTCAAGGTCAATGGAAATG
GCAGGGGAGGAATGATGAGCAAGCGATCCCCCACATGGCCCAGCTAAACCCCACCCCTCC
CCTCAATTAACTATCCCATCACCTCTCTTAGTCAAATTACAGCATATATAAACTGCACGC
GGCGTATCACCATCCCACACGAGACAATATACCAACAGCACACTCGCATAGTCGCATTGC
ACGCAATCAATCCCATTCCCAGCTCGCCTACTCACCACCACCGGGCACCGGAACCAAGCT
TTATACACCCCTCCAGCGTACACGCCGACGTAGCCTCGCAGAGCTAAGCTGAACTATATA
TCCTAGCTAGCGTACCGGCG
>TraesCS5D02G068300|TraesCS5D02G068300.1
CAACTCATTCCTGCCTTGCATATTCACTACCAAATTTTCAGACTCTGTTTCCTATCATCC
TACCAAATGAACTTAAATACTTCTGTTCCAGCCAAATGAATTGATGAACAACAGCAAAAC
TCGAGTCTCTCAAGCAAATTGCACATTGCACAAATGTGACAGTGCAACTTGGCTTTTTCC
TAGATAAAAAAATTAAACCATTTATGATCGAGATTTGATGGTCCCCTGCAGTGGAAACCA
GACTGATTGTTCCATTAGAAGATCGACATATGTGCACGAAAAAAGTAAGCACATACCAAT
TTGTGTCTTTCTGCCCAAGGGCCTCTTCAGAGCATGAAAAATCACAGGATCAACTATGTG
GACGCCATTAAAAATAAAATAAACATGTCTTTCTTTACCTTACTGTACTCCAAGAACTAT
TAAACAACACCTTTAGTTCGTTGCCCCATAGACAAATACCCAGCCCTCACCTCTTGTATA
TAATACTAACAAAACTCTCAGTGATCTTGAATGGATAGATAACCTGACTGCTTCAAAGTT
GCAAAAACCTCAAAACAGGATCTTAGTTGAATTATAATGAAAGAAATCAAAGCCTAAGAA
GAAGATAATCAGTTTCAATGCCGCTGATGTAATCACTGTATCCACTCAGATATAAAAATT
ATATAGAGCCAACCAAAACATAATCTTGAATGCAACCTATTAACTCAACAACAGAAATAT
GGCTAAAATGGAAAAAGATAATTCCTTGCAACATTCTAAACATGTTTTTCAGCACTAAGT
TAATCCAAAAAACAAACTATACAGCTCAAGCATGTATATGCCCATCTTACTCCTACACAA
CTCGTGCTTCACTTGTATCATGGATTCTTCCAAGTTGCAAGAAAATATTGCACACCATGT
TTTGTGAAAAAGATATACATGTATTCCACAAAAAAGTAGATAAACATTAGTAAGGACAAT
TGTGTTCCATTTTCAGGTGCTCAAACTAATTAATCATGTCCATTATCCCACTACATAGGT
TTCAAGTAATATTACCAGTAAAAGTGTAATGATTTAGTTTACATCCTGAAGGACTCGTTC
AGTGTGTGTAATCCTAGCTAGCTTAATGTTGTAAAACTTATCTAGGTGTATACAAATAGT
AATAGTAGTTGGAAATCACATGTATAGATTTATAGATTTAGTTGTTCACCATCAGGATTC
ACAGCGCAGACAACAGCAGAAGCAACAAAGATAGAAAGCACAGCCGGCGCCCGCAAAACA
CACACACACACAACTGACGCTTACCTGTGTCTACTATATTCCAGCGGTTATCTCGTCCAT
GAGCTCTTGCTTTGTCGACACACAGAGTTGCTTCGACTGATAGATAAAGGGATAATGTCA
AAAGTTTATGGCAAGCATATATGATACAAGTTTTTGCCTTTAACTCTCTTTTATCTGTAA
GTAACACATGTGTTCTGCTCTCTTCATAGAGCAAAATAAAAAGACGAATGATCAATATCG
GCAGAAACTGGATAACACATCATCACCATCGATGATAGACGTGTATGTGCTCTCGGCGAA
GAGCATGGCGTACAGTGAAATTCCAGTGGTGTTGGATCATATATGATTATATGAATAGAC
GGGCCATCTAGACTATATTCAGGCCGAAACAAAAAGCAAGAAGGCACAACAGGCACTGTC
TGAAAATATGCATGGCTATCTAATCCTTAAAAAAAGCAATGCCACCGCCGGGCTCCTGTG
CGAGCACCACAGAAGTGATCATGCTCCGCCGATGGTGACGCCGTCATCGTCGTCATTATA
GGGGGTGCTGCTGCTGCATCCGTGCTCCCCGAACATGGCGTCCTACTACATCCCGAGCAG
AGATCGTCCGGTGCAGCCCGCAGCCCAATGGTACCGGAGCTGAGGCTGCAACCGATGCTC
ACCAGGCCCACGGCCGACGCCGCACCACAGAGAAGTTCAGCCGGGAGGAGGAGGCCTCGG
GAAGCGGCAGCTCGTCGCCG
>TraesCS4D02G114300|TraesCS4D02G114300.1
TTAGTGCTGCTTGGGGAAGTTTTTGGGTGCGGGCGGCGGCCTAGGCAGCGTACAATCGGT
CGGAATTGGGCGACGACGGCAACGGCGGGGTGGCCAAGTGTGTTGGTTGTTGATGGGAGG
GGGAATGTCCAATGTGCCCCCTACTGGCAGGCCATGGGGAGGACAAAGGCGGGCATCGTG
CATGTCCGCACCGACGCAAACCAAACCCAAATTTGAGTCTGAAATGGGTCGCGCGCGAGC
AAAAGGCAGACGTTCGCCCGTTAGCATCGGTGCGTTGGGCCGCGGTTCGTGTCCGTTTCA
ACAAAAATAAACGCGCGCAGACAGAATGCGTCGGCGCGTTGGAGTTGCCCTTACTTCCTC
CATCCCATAATATAGTGCATATTGATTTACGTGAAAGTCAACCTCACAAGTTTTGACCAA
CAATATTGAGAAAATTATCTATATCTACAATACCAAATATATATCGTTTGAATATATATT
TTATGATGAATATAATGGTTTTGTTTTGGTATTCTAGATGTTGAGTATATTTTTTCTATA
TAATATTGTTTGTCAAATTTTATGAATACAGATAGTATTTTGTGATGTTTAAGAAATGAA
GGCTAATTATCTGCGAACCAGTAGGATGGTTAGAGGGATAGTGGTATCCCCACCCACCAG
GTTTTTAAGTCCTGATGCTCGTATTATTCCTAGATTTATTTTAACATTTCTGACGATACG
TTTTCTGTGGGATTCAAAAAAAAGTTAGTAAAAAAACACTGACAAGTACTCCCTCGGTTC
CATAAATAACTTGTCGTCGTACTTCATATTAGTTTAAAAGGTTGAATTAAGACAACGACA
AAAACTATGGAAAGAGGGAACATATATTACCAAACGATTAGTAGTCGCTATCGATGGATC
GCCAATCAAAACTCTATCTCTCTAGCACGTACTTGCCGCATACGTGGAAAACATTGTCGC
GCTCAACTAAGGATTAATTGCCCATCGATCATATTCAGACGCGTCGCGTGGATAAGTCAT
TGAACACGGCGATGGGCTAGTACGTGTTCACATCAATAAACACAGGTACAATTTCTTATG
TTCGATCCCCGCCGGCCCTAGCTTAGTTTATCCGTCGTTGTGATCTCATCGATCGGCATG
GCTGGCTATTGTGCAAGGTGAGCAATGCAATAACATGCATGCTCGAAATTTTAGAAATAT
AATAACCGATCGAGAGAGAAATTTAATTTACTTCCTCAAGACAATGAAAGGTACGCGATT
TTTCTCGCTGCACTGTAGGAGTCTACTCCTCAGAATCAACAAGATGGAAGCTAGTATTCA
CACCGGATGTGCGTGCGTCATGCTCATGACGAGAGACGTCTGTGAAACTCGGCGAGTCAT
GCGTGCGGCGTGCCTGACCGGCCATGTAAAGTCATCAACACGGAAGACGATGCGCATGCC
ATGTCACGCACACAGGCATGCATATGCCGATGCGCCCATGAAACACACGAGCAAACACGA
ATGCAAAAACAAAACGAGAGACACTACACGCAGTCACGCACGGTGGGTCGGTGGCATGCG
TAGCAACCTCTTCGGCCTCGGCTGTTGGTACACGGACAAACGGTTTTTCCCATTTAGTAA
AAAATTCACTCGAGCATCACAGCCTAGCTAGAGAGGACGGTCAAGGTCAATGGAAATGGC
AGGGGAGGGGAGGAATGATGAGCAAGCTATCCCCCACATGGCCCAGCTAAACCCCACCCC
TCCTCTCAATTAACTATCCCATCACCTCTCTTAGTCAAATTACAGCATATATAAACTGCA
CGCGGCGTATCACCATCCCACACGCGACAATATACCAACAGCACACTCGCATAGTCGCAT
TGCACGCAATCAATCCCAATCCCGGCTCGCCTGCACACCACCGGGCACCGGAGCCAAGCT
TTATACACCCCGCCAGCGTACACGCCGACGTAGCCTCGCAGAGCTAAGCTGAACTATATA
TCCTAGCTAGCGTACCGGCG
>TraesCS3B02G178800|TraesCS3B02G178800.1
TGGCTCTCAATTTTGTATTCCCTTATGCTGGCGTGGGATAAATTTCGTGCTTTAGTCAAA
CTTTTGCCTGACACTGGCGCTTCCATCAAATTCTGGTTGAAAAGGTGCTCACGAATAAGA
CCCCTGTGCGAAACCTCTCGTAACTGGGATGTTGGTATGCGTCGGATGCTGACTCCTGAA
GAGTTGGCAGACAGGCATGCTCGCACTGCCCTTCTCCCCTTGCTCTCGGAGACCAAATAC
CAAATCTCTTGGCCCCACTCTTCTTATGGTAGGTTCTCATTTAAATCCCTCTAACTTAAG
CTCTCCCAGGGGCGGCCTGCCCCCCGGCTCAAGGGCCTCTAGCAGAGGTGATCCTCTCAA
GATTCAGATCTTTCTTTGGCAAGTCATCTGGCGTAACTTTTAGCTAGCGATCAAATCCTT
AAGAGAAATGGACATGCATCTGCTGCATGTTCTCTTCTCTTTGAGGCCACACTGAAAACA
CTGAGCACATCCTTTTTAACTTCATTTTTACTATGCTAGGCCGGTGTTGTGCTCGATCGT
GGTTGAAGTACCCTAGAACCCATCAACTATGGACGATCTTATCAACATTATTGGGAATTA
CTCGGGCCAATTTTCTAGGGTATTCTGGATTGTCTTTGGTGCTCTTGGGTGGGCTTATAG
ATTACTCGTCACAAATTTATGATTGAAAACCTCTTTCCTAACCGCCCTGATGATGTTTTG
GTTAAAATGGCTGCTTTCATCTAGTTGTGGTGCCTTCTCGCTACAGATGTCGACGCTGAT
GTTGTTGTCCTAATGGTTACCAAGATCCGCGCCTCCGGTATTGCTCTATCTACCCCAAGC
CCCCTTGTGGTGAATTGGGTCTAAGTTTCTGTTGTCTTGCCTGGCTTGCATGTCCCTGGC
CTTGGTCCTCTGGATCTGTGCATCTGTAATGGCTTGTTTGCGGGTACCTTCTTTCTTTTG
GAACCTCTGCTGCTACTTGTTCTGAACCTGTCTTGTTGGCTTTATTTATAAAGTCAGGCG
GCTGCCTTCTCTCTAAAACAACAGTGGTGGCGGATGCATCACATGTAGCAGACGGGATCG
CGAAAAAGTGGTGGCAACAACACATGAGTGACTTTGTTGGTGTTGCTACTCGAGCCCCTG
GTCTCGAGATCTGGAGCGAAAGCCTACGTCAGACCCGAGTGGTTATATCTGGCAATGCCG
ATATTATTTTTACGTTGTGCCTTATTGAAGACATTGCTCGTATATACTCGGATCGGTTCT
CCAAGGTGAAAACCTAGATTTTGGCCTTGTGGTTTGATCCGGCGATGGCGACACTTCAAT
GTCGCCCCCTTCATGAAGGCATTGTTGTTGAAGAACCTTGCCGTCCATGCGGTGTCATGA
GATGGTTGGTGGGATATTGTCATTACTCTAGTTTGTCGATGCTTTTCCTCGTCTACGCAT
GACTTGGCCTTGTATGTCTTTCCTAGTTGCCGACGTGTTTTCGTGTGTAGTATGCAGAGG
TTGGACGTGTGCTCATTGTATCTTCTTGATACTTCGTTTGAGTCTATAAAATTCACTCTT
TGTAAAAAAAAACAGGCCAGTAATTCGTTCGTTCCACCGTATGTCATATCTGGAATGCTG
GATGATCGCTCAGTGATACGAAAATATGTTTCCGCGTCACTCCATAACGGAAATCTTGCA
TGATTTGCTCAGTGCTTCAGTGTCAGTGATTCCATAACCGAAAGCTTACATACATGCCAA
AACATTCGTCGGCTTTATTATCCTTGCATAAACAAGAAAAATGTTATGCCTTGATTAATA
ATTCGTCACGTGACCCACTTTATACGCACGGCTCGTAGTGCACGTAGCGTACTGGCAGCT
CACACTAGCCATTTCAAACCTTCCTTCGCTCCCGGCTCCATCTCCCACGCCTATATATAA
CGCCGATGGCTCGGCACCAGTGTTCCCCTGCTTCAACAACCAACCAGTCCGGCGTCAAGT
GAGCACTGACTGAGCTACCC
>TraesCS3D02G159700|TraesCS3D02G159700.1
CTCTAGTTTGTCGATCCCAGATCTAGTCACTTTGGGGCTTCTTTTTATCCTCATCTACAC
ATGGCTTTGCTTTGATACGACTTTGCTAGTTGTTGATGTGTTTTCGCGTGTGTGTAAGTT
GATGTTGCCTGTGTGCATGCTAAGTATGCAGACGTCGGATGTGTGCTCATTGTATTATGT
ATCTTCTTGATACCCCATTTGAGTCTATAATCCACTCTTCGTCGAAAAAAAACAGGCCAG
TAATTCGTTCGGTATATCATATCTGGAATGCCGGATGATCACTCAGTGATACTAAAATGA
GTTAAATACACCACAGGTGCCTTAACTTGTCATGTGCGGTCAGTTTGATGCCTATAGTTG
TAAAATACACGAAAGTGGTGCTCTAACTTGTCCGGCCATACAAATACGGTGCCTCCTACC
ATATTCGGTTGTGCACCTTGCCTGCATGGCGCGGCAGCGGCGGCCGCGGCCCACAAGCCT
GGAAGTGGAGTGATTTTCTTTTTTTGCAGGGATGGAAATTCGAACACGGGACACCCTGCT
TAATGCAATAACGTGTTGGCCACCCGGCCAAACTAAGTTATACGTTGTATTATTAGCTTC
TTTTTGAGAAACCGTTATAGTATTAGCTAAAAATGTATATAGACCAATTCGGCGTATCCA
TCTGCAATTCCTGAACATATTTTCTACATGTTTTTTCTCAAGTTCCTGTTTAGTTTTCAT
GATATGTAAATTTTACACAATAACATTTTTAATACATGTTGAACATTTTTTTAATACATG
TTGTCAATTTTTTGAATGCATGACAAACATCTTTCAAAACTAAGGTTACAATTTTATAAT
ACACATGAAACATTTTTCAAAACATTTTTTTTCAAATGCACTAGCATATTCCCTAAATCT
CCCTCAATACTAAAGCATTTTTTTTAGAAAAGGAGGAGGACCCTGGCCTCTGCATCTTAG
TATCTCATTAAGGCGTCAAATGGTGTCTTGTCTGTTGGTTAGCACACACGCGCGTTGGTA
GCACCAAGAGGGCCCTGGGTGAACAATATAACCATGAGGCAGGACACCACGTGATGCCTA
AATGGAGAAATAATGTTTACATGGAGACAATTAAATCAGCAGGAAAATTCCAACTAGATG
GTCTAATTAAACATAAAATCTTGCTTGATTTACCGGCTAGATTGCAAGGGTGGCACACCT
GAGCTCGTGGGTTCGAAACTTCGGATCCCTTTTCCTTTCTTATTTCTCTTTATTATTTCA
CACGGTATTATTATTACAAATTGCGTTATATCTGTGATTTGCATATACACCCATGCTTGG
TGTAGCTGATATGCGGGACCCAAACCTGACAGGTTGAACCCATCAGTCTGCATCCGTATG
TGATACAATTATGTGTAATTAAATAATTAAATAAAATGTGAGGGGATTCTCGCTGTAAAA
AAATGCTCCCGGCCACTAACATGCGGTCCGCCACCATACTGGCTCGCCACGTGGGTATGG
CCTATGACGGGATATGGTAATAGACATTGTATTTGCACACTTGGACAAGTTAAAACATCA
TTTTCGTGTATTTTACAACTTTAGGCACTAAACTGATCGCACAAGATAAATTAAGACCGT
GATGTATTTAACTCTAGTAAACTCTGTTTCAGAGTCAGTCATAACGAAAATCTTGCATGA
TTTGCTCAGTGCTTCAGTGTCAGTAAGTGATTCCATAACCGAAAGCTTACATACATGCCA
AAACATTCGTCGGCTTTATTATCCTTGCATAAACAAGAAAAATGCATGCCTTGATTAATA
ATTCGTCACGTGACCCACTTTGTACGCACGGCTCGTAGTGCACGTAGCGTACTGGCAGCT
CACACTAGCCATTTCAAACCTTCCTTCGCTCCCGGCTCGTTCTCCCACGGCTATATATAA
CGCCGATGGCTCGGCACCAGTGCTCCCCTGCTTCCACAACCAACCAGTCCGGCGTCAAGT
GAGCACTGACTGAGCTACCC
>TraesCS3D02G281000|TraesCS3D02G281000.1
GACACTCGTCTTCACAAAGTGCGACAAGCGCAAGAAGAAGAAAAACGGCGGCAAGAGACC
GGAAGAAAATGTAGAATGCTTCCAGAACCTGATTCGCGAATATTTCGAGGCGGCACCTCC
GTGGATAATGACGAGCAGCGTAACGAACCAAGGCAGAGACGAGATACTTCTGCACATGTC
TCAGCTCAGAAACTATTGGCGCAAGCATTAAGTGGAGGAGTAACAAGAGTAAGACTGAAG
TAACAGCAAACTGCATGCATGCAAGCGGCAACCCCTGCTACGGTTTGATGCATCGGCACC
TTTGCAATCAGGATTTCACCAACCAATCTGCCTTGCCTTTTGAGCTGTTGATTGCCCACG
ATTGCACGATGATTACTCAATCAACAGGCAGACCGGGGATACAGACAAGCCGCTGAAATC
AACTACCCTGTTTTTTTCTTCTATATTTGTACAACCGTACAGTCTCAACGTTTTGTCTTT
GTTACCTTCTGATTATAAGATTGTGCGTCCTGTATGTAGACTAAAGAAACTCCCGTGTCA
GCTAATCATCATCGGGAATCCCACACGTTTGTTTGTTATTTGCTCCCTTGCACCCTGCAT
CACACAAATGGCAGGAGGTGCGGCCACCTCTTGACTAGTCAATGCTTTTTCCGTGGCGTA
CAGCACGCGGTGAAAGTGCCACATTATTGGGATCCATTCTACAGTTGGTTCCTTTCAGCC
CAGAGCAGATTAAACAAAAAAGATCAGCCGGTACAAGTCTGGCTGAACTGGAGTACTGGA
CGCACAGCCCTGGTCAGATAATTGCAGGCCTGGCTGCACTGTAACGTGCGATTATCTTAT
CCTGGGGTTTTCGATGTCCATGCATGCATGCATGCTTGGTTTGTTAGGCCTACCTGTCAT
GAGTTTTGTATTAGCGGTATCAGCACCTGTTTATTTGTCTTTATAAGGTCAAATCTTAAA
AAGCCGCGCGCCGTCTACGCGATAGGTATGTATAGATACTTGCTTCCAGTCCGAACGAAC
AGCTCAGCTGGGCTCCTTCCATCGTTCCCACAGCTGGTGGGCGCGTTTGTCTGTCACAAA
ACTCTAAACAACCCACTTAAAGCCACGGAGCAGCGTTCATTTAAGAATTAACAGCGTGTA
CTACAGCCCATACGCGGTTGTGTTACGTAGGTTGATTGAAAGGTATACTGATGGTACTGG
TATGTACTTGCTGCTGGTCCTGTAGCAGCGGTGTACAGACATACAGGCAGAAAGACTGCA
GCGTTGCCGTGGTCAAAACTGGCGCACGGTGACATGGCCGGCCGATCTGTGCAGTAAACA
CAGATCTGCAGCCTTGCAAAGACCTGCTGCGCGCGCAGAGAATGTATGCCCGATCGCCAA
CCGGTCTCTACTTCATCCCCGCTTCCTTTTAATCGCAAAACTTTTCTGTCCTCAAGTCGT
GATGAAACCTGTCAAATTGCACCGTGTCCAGCCCCAGTTCTTACGAAGTTCACAAAGATG
GGTCGGTCACGTTTGCGATCCCGTGCGCTGCTCACGAGCCACCACCTTCTCCATGCATGC
GCCGCACGGACAAGCGCAAGGCGACAGTTAGCGAGGGCCATTAGGCCAATCTTGTCAGTA
AGCTAAATCCAGGAGGGGAGGTAAAATGGGATCCAAGACGCAGCCAGCGATAATGCATGC
AGCAGCACCATCGCGCGTAACCGCCTCCTCGGGGCCAAGCCATTCCATCTCCCCACTACG
ACGTTGTTACGTGGCGCCTGTCCCCATCATCCCGCCGGACCGGAGGGGCCACGACCGTGT
CCGTCCCCTTGGCGGTTTTGCTTCGAGATCGCGCGGTTAAAAGGCCAGGCCGCATTAGCC
CGGCACGAATGCGATAGTAGACCAAACCAACTCCAGCCGATCCCTCCATCTCCCGCCCCC
TCCCCGCAGCTCGCGCGCGCTCTCTCTCTCTAGTGTCCACGCACGCACACAAAGGACCGG
GGCGACAAGTCGCCAGCACG
>TraesCS1D02G191500|TraesCS1D02G191500.1
CTAAGCTCGAGTAGCCAACCTTCTTAACTGTAAGCTTGGGAGCTTTCCGTTTAAGTACTT
GGGCCTCCCTATCTCTGACAAACACATATCTATCCATGAGTGGGAACCCTTGTACGGCAA
GGTGGCGAACCGGGTTAGTCCTTGGCGTGGTCGGTTTATGTCTTCGGGCGCAAAGCTCAT
TCTGACGAATACTAGCCTCTCCTCCTTGCCCATGTTTACCATGGGCATGTTTCTCCTGGC
AGACGGTGTTCACGCCAAGCTCGACACTCCCCGATCCAAGTTCTTTTGGGAAGGAACTGG
GTCCAAAAAGAAGTACCACTTGATTAAGTGGGCAGCGTTATGTCGTCCAAAGAAATATGG
CGGCCTAGGGATTCTCAGTTCCAAACTTATGAACGTTGCCCTGCTTACCAAGTGGCTCTG
AAAACTCGCCCAAAACGAGCAGGGGCTCTGGGCGGATATCCTTCGAGCGAAATATTTCCC
CGATGGGAATTTCCTTACTTCTAAGGCCAAAGGGTCGACCTTCTGGAATGGGATCCAGGC
TGTCAAACCGGCCTTTGCGTTAGGATCTAAGCTTAGTGTTAACGATGGCAACTCCACGAG
ATTTTGGTTAGATCACTGGTATGGTTCGGAGCCGTTGTGGCGCAGCCACCCCTCCATCTA
CCAACTTGCTACTAATATTGAAATCCTCGTTGCCGACGCGCTTAGACCCTACCCGCCAGC
TATTTCTTTCAAAAGGCCTCTACTTGATACCGAACGGGCGTGTTGAGAGGGGCTATGTAA
TTCTCTAGCTGGCGTGGAGTTGCGACCCGAGCCCGATAAGGTCTCTTGGTCTCTCACGAG
CTCTGGGAAGTTCTCGTTCAAGTCATTATACGCTAAGTTAACGGAGGCTCCGGCACTAGA
TATAGCTAGGGGGCTATGGAAAGTGTCAATCCCCCTCAAAATAAAAATATTCCTTTGGCA
AATGTTCCGTGACCGTCTCCCATCCTCTAACAATATTGCGAAACGAAATGGGTCGTCCGA
TGGCACTTGCGTGATGTGTGGTGCGCATGAAGATGCAAACCACATATTCTTCAACTGCCA
CTTAGCTCGTTTCGCTTGGAGTGCGGTCCGCGAAGCCTTCGATCAGAACTGGAACCCTCA
CTCGGGGCAGTGAGCTCCGTGATATTCTCTTAGCTCATAGGGGTGGATTCGGCCGAGTTT
TATGGCGATGCGTAGGGGCGCTCTTATGGGCTCTTTGGACTATCAGAAACAAAATCACAA
TAGAGCACAAATTCCCTTCTCACCCTGTTGACACTATTTTCAAATGCCATTTGTTCCTCC
AGATCTGGATGCCGTTGGGGAAACGGCGGGACGCTGAGCGGATGCAGGAGGCCATGGAGT
GGATCTGCTTGATCCAGATTGCCGCTCGTCATTAAGCTGTTGTGGATCTGTTTTTTTTCT
GGCCGGTGTCGTCATGCTTAGACTGTTTCATCTTATTCAGGCCTAGGCCAGTTGCATGTA
TCAAACTTGGCCTTCGGCCGTGACTATTTTTTGTTTTCGTCTGTCCTATTTGCTGGATGC
TGCCTATTGGTGGACTTTATTAATTTAAAGCCGGACGCTCCTTGCGTCTTCATTTTTAAA
AATAAGTTTCTAATACTCGCTTCGATCCAAAATAATAGAGATTGCCTCAGTTAATTCGGA
TCGAAGGTAGGAGTAGTAGTAGTCTAGTAGTAGAGATGATCGATGCATTGTACGGTGCGT
GGTTAAATGCAGATCAGTTTGTGCTTAGTTTTCGTCTGACCGTTTCACCGGCATCGGATT
GCTTCCACGCAAAAACAAATATAGCCGTTTGACTTTGCAAGGCGGCCGGCTGCCTCGTTA
TAAACCACGGGTTTTCTCATTTTTCTCTTCACTCCAGTAGTACACACCAGCAGCTCGTCC
CACGAGCCGAGCCTCCTCGCCGTGCGCGCCCGCACCGCACACTCCGAACCGAACCGAGAA
AGACAAGGCCCGATCGATCA
>TraesCS3A02G376000|TraesCS3A02G376000.1
GGTATTTGTAGTGGATTTTTCGCACTGTAATTATCTTGTTTGATTACAGTGTAATTCTCA
TAGTATTTACACTATAATTTTTCACACTGTAATTACAGTGTAATTCTCATAGTGTTTACA
CTGTAATTTTTTAGTGTAACTCTCAAATGATTTTACACTGTAATTGTCTTGTTTGATCTA
GTGTAATTATCTTGTTTTGATAGTGTAAATCTCAAATTATTTACACTGTAATATCTTAGT
GGATTTACAGTGTAATTCTCATTTTTGGATTTACACTTTTTTTTGCATTTTTACTGTGTA
ACTATCATTGGATTTACACTCTAACTATTTACTGGCTTTGTTAGTGGGTTTTACACCGTA
ATTCTTAGTGGTTTTACTTGTAAATCTGAGAACCATTTGTACTAGAATCCATTTGCTTTG
CTCTAATGATTTAGCCTTATTTTCTTCATTGTAACAAGCACCTTAATTCTACCAATAGTA
CTTTATTTTCTTTCTAACATGAAAATGATTAACTTCGAAGAGTTTCATGTGTTGTACCCA
GCTGTCCCTAAGCAAGATAATCGGTATTTAAGTTTTTCTGCCTTTTCATGTTCTTGTTTA
ATTTTTATACAGATTTGTATGAAAGCTTTATTTTTCTTATTTGTGTTCTTTTTATCTTTT
CAGCCATGAATGTGGTGTCTTCACATTTAAGTATATGGAGATATTCACACCAAGAACTCA
GATGGCAAACTTTTTCTCCAGTGCAGACATTCCAAATCTTAGGATCAGATATGCGAATGA
CATGTTTTGCAGCCCCATGAACAGTTGTGACAAGTCTTTCGTAACTGGTTTCTATCGTGA
TGTATGTTCTTTACTTGTCATTTGTTACATTTTCTTATTCTCCTTTTTAGCCTCTTGTTT
CTTTTACTAACATTCTGGGTCTCTTTGAATATTTGTGTGTAGGGAGAAGCAATGCCGGGT
GAGGTTAAACATGTGTGCGTTCCTAGCACAAATGGTGGCTGAGTTCTTTTTTTAGTAGCA
TGTAATCTGAACAAAGTAGCATGCAATCTGAGCATATCAGTATTTTTGATTTAGTAGTGG
TCTGTATGTTTTTTCATTTTGATTGTAGTGTCATGTCTTTATGCCTGTAACTCTGCAATA
CGTATTTCGAGCAGATTTTTGATTCTATATCAAGGGTCCATTTTTTGTTAATGATCATTT
GTTCCTTGTATCTCAATTTATCCCTTCTTCACCTTTTTGTTACTGCTGCTTTTTTGACTG
ACTTTGGTAAAGTTTGGGAGTGTCATTTTAGTGGATTTACAGTGTCATTTTAGTGGATTT
TATAGTGTCTTTTTCATTGCATCTTACACTGTAATTCTTAGTGGGGCTTTGTAGAAATTA
GTATCTATTTAGTGATTTTACACTCATTTTCTAGGTCGTAATATGATTTTAATTTTACCT
CTTCTTTGTCAATGTATTTTTGTAGGCGACCTCATCCTGGTCCTTTAATCTCCTCCCTTT
GTTTTGCTTTTTTAGCTGCTTTTTTCTGTTTGTTCTGGGTTGGAAAAGTGGGCATGTGGA
CCCGCTAGTCTATTTAAAAGTTGGGGCAGAAAAGAAAATAGAAAAAAGACAAACAGGGGA
CACGGGACAGTTGGCATCCTGCGGTTGGATGGAAAATATGGATGAGAGCGAATTGTATTT
CATCCGGATGTAGAATAGACAGTCCCACTATAATTATCCTCTTCACATGCTCGTCCTCCT
CCTCCCCGGGCTCGCCGCACTGTTCATGTCACCCTCTCTTTACTCGCCCTCGCCGTTTAC
TGGCCTCGCTCACGCCCTCACATGGCGCCCCATTAATATATAGCGCCACAGCCCCCCGCT
CCAAGCTCCGAGAACTCCACCCGCACTCCCAGCTCACTCACTGCACGGTGCACCTTCCTC
GCTCTAGCCAGCCGCCAGCCGCCAGCCAAGCGAGCTAGCCCGGTGGGCCGTGCGGTGCGG
TGCGCGCTGCCACGCACGCC
>TraesCS3B02G314800|TraesCS3B02G314800.1
TCGAAAAAGATAAAACAACAAGTCCTACGATTCGAACTACGAACCTGTAGATCCGAAGGA
GACTTGCTAAACCAGTCAACCTAACAAGCCTGTGTTACCAAACTGGAGTGCGCAAGTTTA
AGAAAAAAAGTTAAACGCAGAATCAGGGCGGGTTTTTTGGTATCCTTTCCTGCATTTTTT
ATAAAAAAGAGTAATGTTTGAAAATCTGACAATTGTTGAACGCGTGAATCTTTTCCCAAA
GAAAGTGATTTTTTCCCAAATCCATTGAATTTTCTTTTGAAAAACTGTGAGCTTATTTTC
AAAATCATTGTACTCTTTCTAAATCTGTGAACATTTTTTTCAAAAATTGTAAACTTTTTT
TATTTTAAAAATCTGGTTCACGAGGTTCTTATTTTTTGTTTGCTACTTCCTACTAAGTGG
CCACCGGTTTTATATGGTTCGAAATAATTCAAGCACTGTTGACCATGGAGTGTACCCGTC
CTCCGCGCTGGGCCGCCCCATTTTTTCTGTTGCACTGCTAAAGAAATGCGAGCACCTTTT
TTATGTAATGCGTGAACCTTTTCTCAATATGTTTGTTTCAAATTCATGAATCTTGTTACA
AAACCCGTGGACCTTTTAATATACATTGAACATTTTTTTGATACACAACGAAAATTTCTT
ATATACACATTAAACATTTTTGTGATATACGCTAAACAATTTGTAAATACATAACAAACA
CTACAGTGATATGTGCTAAACAATTTGAAAATACACAATGAACGTTACTGTGATGAATAC
TGAACAATTTGAAAATACATATTGAACATTTTTTTCATATACACTGAACATTTTTTTCTT
ATATGCTGAACATTTTTAAGTACATAAATGAATATATTTTTAATATACGAACATTTTCTT
AAATATATGATGAACATTTTCTTAATACCTGATAAACTCTTGTATAATACACAAAAAAGA
AGAGTAGTAAAAATAAACAGAAGAAACACAGCTTGTTCATCATATTAAAGTATTATTAAT
GATTAAAAATACACAATGAAACATTTCCTTGTAATGTATTAATGGAAGAAAAAGAAAAAG
GGAAAAAAAGATAAAGCCAGAAACAACACGAAAGAACCAGAAATGAAAAGGCAGAAAGAA
CATGCAAAAACCAGAAAAAAAAACAAAAAGATAAAATAAAACAAAAAGTCAAACGGATCC
TGGCCATTCTTTGCATTCCCTGTCTGGCAAACGGATCCAGGGTCTGAGTTAGACCGGGAT
TATACAGTTCAGGGTTGAAACGACCGGGATTTGGACTTGAGGGTTTGATTCGTCAAAGCT
CTACGAGTTTAGGGTTTAAAATGGACTTTTTTCCTTTTAATCGCAAACTTTTCTGTGCTG
AACTCCTGATGAAACCGGTCAAATTGCACCGTGTCCAGCACCACTGCACCAGTTCTTACG
AAGTTCACAGAGGTCGGTCGGCCACGTTTGCGATCCCGTGCGCTGCTCACGAGCCACCGC
CCTCTTGCGCCGCACGGACAAACGCAAGGCGACAGTTAGCGAGGGCCATTAGGCCAATCT
TGTCAGTAAGCTAAATCCAGGAGGGGAGGTAAAACGAGATCCAAGACGACGCAGCCAGCG
ATAATGCATGCAGCAGCAGCGCAGCAGCATCGCGCGTAACCGCCTCCTCGGGGCCGGGCC
ATCTCCCCACTACTACTACGTTGTTACGTGGCGCCTGTCCCCATCATCTCGCCGGACCGG
AGGGGCCACGACCGTGTCCCCCCATCCATCCATCCCTTGGTTGGCGGTTTTGTTTCGAGA
TCGCGTCGCGGCACGGGGCGGTTAAAAGGCCAGGCCGCATTAGCCCGGCACGAATGCGAT
AGTAGACCAAACCAACTCCAGCCGATCCCTCCATCTCCCGCCCTCCTCCCCGCAGCTCGC
GCGCTCTCTCTCTCTCTCTGTCGAGTGTCCACGCACGCACGCACGCACACAAAGGACTGG
GACGACAAGTCGCCGGCGCG
>TraesCS5D02G070300|TraesCS5D02G070300.1
GATGTAATGACATGAAGTGAGCATGCAATCTCATTAGTACATAATCTATGCAACTCATTC
CTGCCTTGCATATTCACTACCAAATTTTCAGACTCTGTTTCCTATCATCCAACCAAATGA
ACTTAAATACTTCTGTTTCCTATGTTCCAGCCAAATGAATTGATAAATAACAACAAAACT
CAAGTCTCTCAAGCAAATTGCACATTGCACAAATGTGACAGTGTAACCTGGCTTTTTCCT
GGATAAACAAAATTAAACCATTTATGATCGAGATTTGATAGTCCCCTGCAGTGGAAACCA
GACTGATTGTTCCATTAGAAATCGACATATGTGCACGGAAAAAGTAAGCACATACCAATC
TGTGTCTTTCTGCCCAAGGGCCTCTTCAGAGCAGGAAAAATCATAGGATCAACTATGTGG
ACGCCATTAAAAATAAAATAAACATGTCTTTCTTTACCTTACTGTACTCCAAGAACTATT
AAACGGCACCTTTAATTCGTTGCCCCCATAGACAAATACCCAACCCTCACCTCTTGTATA
TAATACTAACAAAACTCTCTGTGATCTTGAATGGATAGATAACCTGACTGCTTCAAAGTT
GCAAAAACCTCAAAATAGGATCTTAGTTGAATTATAATGAAAGAAATCAAAGCCTAAGAA
GAAGACAATCGGTTTCAATGCCGCTGATGTAATCACTGTATCCACTCAGATATAAAAATT
ATATAGAGCCAACCAAAACATAATCTTGAATGCAACCTATTAACTGGACAACAAAAATAT
GGCTAAAATGGAAAAAGATAATTCCTTGCAACATTTTAAACATGTTTTTCAGCACTAAGT
TAATCCAAAAAACAAACTATACAGCTCAAGCATGTATATGCCCATCTTACTCCTACACAA
CTCGTGCTTCATTTGTATCATGGATTCTTCCAAGTTGCAAGAAAATATTGCACACCATGT
TTTGTGAAAAAGATATACATGTATTCCACAAAAAAATAGATAAACATTAGTAAGGACAAT
TGTGTTCCATTTTCAGGTGCTCAAACTAATTAATCATGTCCATTATCCCACTACATAGGT
TTCAAGTAATATTACCAGTAAAAGTGTAATGATTTAGTTTACATCCTGAAGGACTCGTTC
AGTGTGTGTAATCCCAGCTAGCTTAATGTTGTAAAAAGTATCTAGGTGTATACAAATAGT
AATAGTAGTTGGAAATCACATATATAGATTTATAGGTTTAGTTGTTCACCATCAGGATTC
ACATCACAGACAACAGCAGAAGCAACAAAGATAGAAAGCATAGCCGACGCCCGCAAAACA
CACACACACACACACACACAACTGACGCTTACCTGTGTCTACTATATTCCAGCGGTTATC
TCGTCCATGAGCTCTTGCTTTGTCAACACACAGAGTTGCTTCGACTGATAGATAAAGGAA
TAATGTCAAACGTTTATGGCAAGCATATATGATACAAGTTTTTGCCTTTAACTTGACCGG
CAAAGCTTATTTCCTTCTCCTCTGAAGCTCTTTTCTCTCTCTTTTATCTGTAAGTAACAC
ATGCGTTCTGCTCTCTTCATAGAGCAAAATAAGAAGACAAATGATCAATATCGGCAGAAA
CTGGATAACGCATCATCACCATCGATGATAGACGTGTATGTGCTCTCGGCGAAGAGCATG
GCGTACAATGAAATTCCAGTAGTGTTGGATCATATATGATTATATGAATAGACGGGCCAT
CTAGACTATATGCAGGCCGAAACAAAAAGCAAGAAGGCACAACAGGCACTGTCTGAAAAT
ATGCATGGCTATCTAATCCTTAACAAAAGCAATGCCACCGCCGGGCTCCTGTGCGAGCAC
CACAGAAGTGATCGTGTTTCGCCGATGGTGACGTCGTCATCGTCGTCATTATAGGGGGTG
CTATTGCCGCATCTGTGCTCCCCGAACATGGCGTCCTACTACATCCCGAGCAGAGATCGT
CCGGTGCAGCCCGCAGCCCA
