# Supplementary material for: Genome-Wide Characterization of OFP Family Genes in Wheat (Triticum aestivum L.) Reveals That TaOPF29a-A Promotes Drought Tolerance
Source: Biomed Res Int. 2020 Nov 7;2020:9708324. doi: 10.1155/2020/9708324 (PMC7666709; doi:10.1155/2020/9708324)
Supplement: Supplementary 8 — Supplementary file 8: Predicted cis-elements in TaOFP promoters. [file 9708324.f8.xlsx]

## Sheet: plantCARE_output_PlantCARE_2758
TraesCS1A02G185400.1	CCAAT-box	CAACGG	479	6	-	Hordeum vulgare	MYBHv1 binding site
TraesCS1A02G185400.1	DRE1	ACCGAGA	1973	7	+	Zea mays
TraesCS1A02G185400.1	TCA	TCATCTTCAT	656	9	+	Pisum sativum
TraesCS1A02G185400.1	STRE	AGGGG	470	5	-	Arabidopsis thaliana
TraesCS1A02G185400.1	STRE	AGGGG	1505	5	-	Arabidopsis thaliana
TraesCS1A02G185400.1	Unnamed__1	CGTGG	1400	5	+	Zea mays
TraesCS1A02G185400.1	Unnamed__1	CGTGG	1799	5	-	Zea mays
TraesCS1A02G185400.1	Unnamed__1	CGTGG	1865	5	-	Zea mays
TraesCS1A02G185400.1	Unnamed__1	CGTGG	1920	5	-	Zea mays
TraesCS1A02G185400.1	ERE	ATTTCATA	758	8	+	Nicotiana glutinos
TraesCS1A02G185400.1	ERE	ATTTCATA	1363	8	-	Nicotiana glutinos
TraesCS1A02G185400.1	CAAT-box	CAAT	151	4	-	Nicotiana glutinosa
TraesCS1A02G185400.1	CAAT-box	CAAT	187	4	+	Nicotiana glutinosa
TraesCS1A02G185400.1	CAAT-box	CAAT	189	4	-	Nicotiana glutinosa
TraesCS1A02G185400.1	CAAT-box	CAAAT	346	5	+	Pisum sativum	common cis-acting element in promoter and enhancer regions
TraesCS1A02G185400.1	CAAT-box	CCAAT	368	5	-	Arabidopsis thaliana	common cis-acting element in promoter and enhancer regions
TraesCS1A02G185400.1	CAAT-box	CAAAT	401	5	+	Pisum sativum	common cis-acting element in promoter and enhancer regions
TraesCS1A02G185400.1	CAAT-box	CAAAT	404	5	-	Pisum sativum	common cis-acting element in promoter and enhancer regions
TraesCS1A02G185400.1	CAAT-box	CAAAT	461	5	+	Pisum sativum	common cis-acting element in promoter and enhancer regions
TraesCS1A02G185400.1	CAAT-box	CAAAT	531	5	-	Pisum sativum	common cis-acting element in promoter and enhancer regions
TraesCS1A02G185400.1	CAAT-box	CAAT	816	4	-	Nicotiana glutinosa
TraesCS1A02G185400.1	CAAT-box	CAAT	869	4	+	Nicotiana glutinosa
TraesCS1A02G185400.1	CAAT-box	CAAT	874	4	+	Nicotiana glutinosa
TraesCS1A02G185400.1	CAAT-box	CAAT	896	4	-	Nicotiana glutinosa
TraesCS1A02G185400.1	CAAT-box	CAAAT	972	5	+	Pisum sativum	common cis-acting element in promoter and enhancer regions
TraesCS1A02G185400.1	CAAT-box	CAAAT	982	5	-	Pisum sativum	common cis-acting element in promoter and enhancer regions
TraesCS1A02G185400.1	CAAT-box	CAAT	1007	4	+	Nicotiana glutinosa
TraesCS1A02G185400.1	CAAT-box	CAAAT	1011	5	-	Pisum sativum	common cis-acting element in promoter and enhancer regions
TraesCS1A02G185400.1	CAAT-box	CAAAT	1056	5	+	Pisum sativum	common cis-acting element in promoter and enhancer regions
TraesCS1A02G185400.1	CAAT-box	CCAAT	1098	5	+	Arabidopsis thaliana	common cis-acting element in promoter and enhancer regions
TraesCS1A02G185400.1	CAAT-box	CAAT	1099	4	+	Nicotiana glutinosa
TraesCS1A02G185400.1	CAAT-box	CAAT	1141	4	-	Nicotiana glutinosa
TraesCS1A02G185400.1	CAAT-box	CAAAT	1178	5	+	Pisum sativum	common cis-acting element in promoter and enhancer regions
TraesCS1A02G185400.1	CAAT-box	CAAAT	1209	5	+	Pisum sativum	common cis-acting element in promoter and enhancer regions
TraesCS1A02G185400.1	CAAT-box	CAAAT	1229	5	-	Pisum sativum	common cis-acting element in promoter and enhancer regions
TraesCS1A02G185400.1	CAAT-box	CAAAT	1255	5	-	Pisum sativum	common cis-acting element in promoter and enhancer regions
TraesCS1A02G185400.1	CAAT-box	CAAAT	1286	5	-	Pisum sativum	common cis-acting element in promoter and enhancer regions
TraesCS1A02G185400.1	CAAT-box	CAAT	1297	4	+	Nicotiana glutinosa
TraesCS1A02G185400.1	CAAT-box	CAAT	1354	4	-	Nicotiana glutinosa
TraesCS1A02G185400.1	CAAT-box	CAAT	1389	4	-	Nicotiana glutinosa
TraesCS1A02G185400.1	CAAT-box	CCAAT	1591	5	-	Arabidopsis thaliana	common cis-acting element in promoter and enhancer regions
TraesCS1A02G185400.1	CAAT-box	CAAT	1792	4	-	Nicotiana glutinosa
TraesCS1A02G185400.1	Myb-binding site	CAACAG	1023	6	+	Nicotiana tabacum
TraesCS1A02G185400.1	Myb-binding site	CAACAG	1156	6	+	Nicotiana tabacum
TraesCS1A02G185400.1	Myb-binding site	CAACAG	1606	6	-	Nicotiana tabacum
TraesCS1A02G185400.1	MSA-like	(T/C)C(T/C)AACGG(T/C)(T/C)A	1822	8.5	-	Catharanthus roseus	cis-acting element involved in cell cycle regulation
TraesCS1A02G185400.1	TGACG-motif	TGACG	332	5	-	Hordeum vulgare	cis-acting regulatory element involved in the MeJA-responsiveness
TraesCS1A02G185400.1	AC-I	(T/C)C(T/C)(C/T)ACC(T/C)ACC	259	9	-	Phaseolus vulgaris
TraesCS1A02G185400.1	Myb	TAACTG	987	6	+	Arabidopsis thaliana
TraesCS1A02G185400.1	MYB recognition site	CCGTTG	479	6	+	Arabidopsis thaliana
TraesCS1A02G185400.1	MYC	CATGTG	145	6	-	Arabidopsis thaliana
TraesCS1A02G185400.1	MYC	CAATTG	187	6	+	Arabidopsis thaliana
TraesCS1A02G185400.1	MYC	CATTTG	530	6	+	Arabidopsis thaliana
TraesCS1A02G185400.1	MYC	CATGTG	616	6	-	Arabidopsis thaliana
TraesCS1A02G185400.1	MYC	CATTTG	1209	6	-	Arabidopsis thaliana
TraesCS1A02G185400.1	MYC	CATTTG	1254	6	+	Arabidopsis thaliana
TraesCS1A02G185400.1	MYC	CATGTG	1420	6	+	Arabidopsis thaliana
TraesCS1A02G185400.1	MYC	CATGTG	1747	6	-	Arabidopsis thaliana
TraesCS1A02G185400.1		motif_sequence	52	4	-	organism	short_function
TraesCS1A02G185400.1		motif_sequence	454	4	+	organism	short_function
TraesCS1A02G185400.1		motif_sequence	623	4	+	organism	short_function
TraesCS1A02G185400.1		motif_sequence	658	4	+	organism	short_function
TraesCS1A02G185400.1		motif_sequence	708	4	-	organism	short_function
TraesCS1A02G185400.1		motif_sequence	837	4	+	organism	short_function
TraesCS1A02G185400.1		motif_sequence	1309	4	-	organism	short_function
TraesCS1A02G185400.1		motif_sequence	1421	4	+	organism	short_function
TraesCS1A02G185400.1		motif_sequence	1577	4	+	organism	short_function
TraesCS1A02G185400.1		motif_sequence	1622	4	-	organism	short_function
TraesCS1A02G185400.1		motif_sequence	1627	4	-	organism	short_function
TraesCS1A02G185400.1		motif_sequence	1885	4	+	organism	short_function
TraesCS1A02G185400.1	Unnamed__4	CTCC	182	4	+	Petroselinum hortense
TraesCS1A02G185400.1	Unnamed__4	CTCC	310	4	-	Petroselinum hortense
TraesCS1A02G185400.1	Unnamed__4	CTCC	708	4	-	Petroselinum hortense
TraesCS1A02G185400.1	Unnamed__4	CTCC	741	4	-	Petroselinum hortense
TraesCS1A02G185400.1	Unnamed__4	CTCC	1496	4	+	Petroselinum hortense
TraesCS1A02G185400.1	Unnamed__4	CTCC	1579	4	+	Petroselinum hortense
TraesCS1A02G185400.1	Unnamed__4	CTCC	1622	4	-	Petroselinum hortense
TraesCS1A02G185400.1	Unnamed__4	CTCC	1892	4	+	Petroselinum hortense
TraesCS1A02G185400.1	Unnamed__4	CTCC	1933	4	+	Petroselinum hortense
TraesCS1A02G185400.1	Unnamed__4	CTCC	1962	4	+	Petroselinum hortense
TraesCS1A02G185400.1	as-1	TGACG	332	5	-	Arabidopsis thaliana
TraesCS1A02G185400.1	O2-site	GATGATGTGG	651	9	-	Zea mays	cis-acting regulatory element involved in zein metabolism regulation
TraesCS1A02G185400.1	Box 4	ATTAAT	1059	6	-	Petroselinum crispum	part of a conserved DNA module involved in light responsiveness
TraesCS1A02G185400.1	Box 4	ATTAAT	1137	6	-	Petroselinum crispum	part of a conserved DNA module involved in light responsiveness
TraesCS1A02G185400.1	Box 4	ATTAAT	1587	6	-	Petroselinum crispum	part of a conserved DNA module involved in light responsiveness
TraesCS1A02G185400.1	TCCC-motif	TCTCCCT	1620	7	-	Spinacia oleracea	part of a light responsive element
TraesCS1A02G185400.1	I-box	GTATAAGGCC	713	9	-	Larix laricina	part of a light responsive element
TraesCS1A02G185400.1	L-box	attctcaCCTACCA	258	13	-	Petroselinum hortense	part of a light responsive element
TraesCS1A02G185400.1	MYB-like sequence	TAACCA	1402	6	-	Arabidopsis thaliana
TraesCS1A02G185400.1	G-Box	CACGTG	119	6	+	Pisum sativum	cis-acting regulatory element involved in light responsiveness
TraesCS1A02G185400.1	ABRE	CACGTG	119	6	+	Arabidopsis thaliana	cis-acting element involved in the abscisic acid responsiveness
TraesCS1A02G185400.1	ABRE	ACGTG	120	5	+	Arabidopsis thaliana	cis-acting element involved in the abscisic acid responsiveness
TraesCS1A02G185400.1	Gap-box	CAAATGAA(A/G)A	526	9.5	-	Arabidopsis thaliana	part of a light responsive element
TraesCS1A02G185400.1	GC-motif	CCCCCG	443	6	+	Zea mays	enhancer-like element involved in anoxic specific inducibility
TraesCS1A02G185400.1	MYB	CAACCA	354	6	+	Arabidopsis thaliana
TraesCS1A02G185400.1	MYB	CAACAG	1023	6	+	Arabidopsis thaliana
TraesCS1A02G185400.1	MYB	CAACCA	1030	6	+	Arabidopsis thaliana
TraesCS1A02G185400.1	MYB	CAACAG	1156	6	+	Arabidopsis thaliana
TraesCS1A02G185400.1	MYB	TAACCA	1402	6	-	Arabidopsis thaliana
TraesCS1A02G185400.1	MYB	CAACAG	1606	6	-	Arabidopsis thaliana
TraesCS1A02G185400.1	Unnamed__6	taTAAATATct	774	10	-	Zea mays
TraesCS1A02G185400.1	GT1-motif	GGTTAA	1403	6	+	Arabidopsis thaliana	light responsive element
TraesCS1A02G185400.1	CGTCA-motif	CGTCA	332	5	+	Hordeum vulgare	cis-acting regulatory element involved in the MeJA-responsiveness
TraesCS1A02G185400.1	ARE	AAACCA	735	6	-	Zea mays	cis-acting regulatory element essential for the anaerobic induction
TraesCS1A02G185400.1	ARE	AAACCA	1862	6	+	Zea mays	cis-acting regulatory element essential for the anaerobic induction
TraesCS1A02G185400.1	G-box	CACGTG	119	6	+	Arabidopsis thaliana	cis-acting regulatory element involved in light responsiveness
TraesCS1A02G185400.1	TATA-box	ATATAA	389	6	+	Brassica oleracea	core promoter element around -30 of transcription start
TraesCS1A02G185400.1	TATA-box	TATA	390	4	+	Arabidopsis thaliana	core promoter element around -30 of transcription start
TraesCS1A02G185400.1	TATA-box	ATATAA	602	6	+	Brassica oleracea	core promoter element around -30 of transcription start
TraesCS1A02G185400.1	TATA-box	TATA	603	4	+	Arabidopsis thaliana	core promoter element around -30 of transcription start
TraesCS1A02G185400.1	TATA-box	TATA	683	4	+	Arabidopsis thaliana	core promoter element around -30 of transcription start
TraesCS1A02G185400.1	TATA-box	taTATAAAtc	775	9	-	Arabidopsis thaliana	core promoter element around -30 of transcription start
TraesCS1A02G185400.1	TATA-box	ccTATAAAaa	777	10	-	Arabidopsis thaliana	core promoter element around -30 of transcription start
TraesCS1A02G185400.1	TATA-box	TATAAAA	778	7	-	Pisum sativum	core promoter element around -30 of transcription start
TraesCS1A02G185400.1	TATA-box	TATAAA	779	6	-	Helianthus annuus	core promoter element around -30 of transcription start
TraesCS1A02G185400.1	TATA-box	TATAA	780	5	-	Arabidopsis thaliana	core promoter element around -30 of transcription start
TraesCS1A02G185400.1	TATA-box	TATA	781	4	+	Arabidopsis thaliana	core promoter element around -30 of transcription start
TraesCS1A02G185400.1	TATA-box	TATAAA	911	6	-	Helianthus annuus	core promoter element around -30 of transcription start
TraesCS1A02G185400.1	TATA-box	TATAA	912	5	-	Arabidopsis thaliana	core promoter element around -30 of transcription start
TraesCS1A02G185400.1	TATA-box	TATA	913	4	+	Arabidopsis thaliana	core promoter element around -30 of transcription start
TraesCS1A02G185400.1	TATA-box	TATA	919	4	+	Arabidopsis thaliana	core promoter element around -30 of transcription start
TraesCS1A02G185400.1	TATA-box	ATATAA	1075	6	+	Brassica oleracea	core promoter element around -30 of transcription start
TraesCS1A02G185400.1	TATA-box	TATA	1076	4	-	Arabidopsis thaliana	core promoter element around -30 of transcription start
TraesCS1A02G185400.1	TATA-box	TATA	1106	4	-	Arabidopsis thaliana	core promoter element around -30 of transcription start
TraesCS1A02G185400.1	TATA-box	ATATAA	1127	6	+	Brassica oleracea	core promoter element around -30 of transcription start
TraesCS1A02G185400.1	TATA-box	TATA	1128	4	-	Arabidopsis thaliana	core promoter element around -30 of transcription start
TraesCS1A02G185400.1	TATA-box	ATATAA	1163	6	+	Brassica oleracea	core promoter element around -30 of transcription start
TraesCS1A02G185400.1	TATA-box	TATA	1164	4	-	Arabidopsis thaliana	core promoter element around -30 of transcription start
TraesCS1A02G185400.1	TATA-box	TATA	1820	4	-	Arabidopsis thaliana	core promoter element around -30 of transcription start
TraesCS1A02G185400.1	TATA-box	TATAA	1858	5	-	Arabidopsis thaliana	core promoter element around -30 of transcription start
TraesCS1A02G185400.1	TATA-box	TATA	1859	4	-	Arabidopsis thaliana	core promoter element around -30 of transcription start
TraesCS1A02G275500.1	G-box	CACGTC	238	6	+	Zea mays	cis-acting regulatory element involved in light responsiveness
TraesCS1A02G275500.1	G-box	TACGTG	823	6	-	Arabidopsis thaliana	cis-acting regulatory element involved in light responsiveness
TraesCS1A02G275500.1	G-box	CACGTC	1346	6	+	Zea mays	cis-acting regulatory element involved in light responsiveness
TraesCS1A02G275500.1	G-box	CACGAC	1515	6	-	Zea mays	cis-acting regulatory element involved in light responsiveness
TraesCS1A02G275500.1	G-box	TACGTG	1573	6	-	Arabidopsis thaliana	cis-acting regulatory element involved in light responsiveness
TraesCS1A02G275500.1	G-box	TACGTG	1708	6	-	Arabidopsis thaliana	cis-acting regulatory element involved in light responsiveness
TraesCS1A02G275500.1	RY-element	CATGCATG	1690	8	-	Helianthus annuus	cis-acting regulatory element involved in seed-specific regulation
TraesCS1A02G275500.1	TATA-box	TACAAAA	200	7	-	Oryza sativa	core promoter element around -30 of transcription start
TraesCS1A02G275500.1	TATA-box	TATAAAA	1560	7	-	Pisum sativum	core promoter element around -30 of transcription start
TraesCS1A02G275500.1	TATA-box	TATAAA	1561	6	-	Helianthus annuus	core promoter element around -30 of transcription start
TraesCS1A02G275500.1	TATA-box	TATAA	1562	5	-	Arabidopsis thaliana	core promoter element around -30 of transcription start
TraesCS1A02G275500.1	TATA-box	TATA	1563	4	-	Arabidopsis thaliana	core promoter element around -30 of transcription start
TraesCS1A02G275500.1	TATA-box	TATA	1919	4	-	Arabidopsis thaliana	core promoter element around -30 of transcription start
TraesCS1A02G275500.1	AAGAA-motif	GAAAGAA	1244	7	+	Avena sativa
TraesCS1A02G275500.1	AAGAA-motif	gGTAAAGAAA	1620	9	-	Avena sativa
TraesCS1A02G275500.1	MYB	CAACCA	211	6	-	Arabidopsis thaliana
TraesCS1A02G275500.1	MYB	TAACCA	691	6	+	Arabidopsis thaliana
TraesCS1A02G275500.1	MYB	CAACAG	1045	6	+	Arabidopsis thaliana
TraesCS1A02G275500.1	MYB	CAACCA	1670	6	+	Arabidopsis thaliana
TraesCS1A02G275500.1	GC-motif	CCCCCG	292	6	+	Zea mays	enhancer-like element involved in anoxic specific inducibility
TraesCS1A02G275500.1	GT1-motif	GGTTAA	690	6	-	Arabidopsis thaliana	light responsive element
TraesCS1A02G275500.1	CGTCA-motif	CGTCA	936	5	-	Hordeum vulgare	cis-acting regulatory element involved in the MeJA-responsiveness
TraesCS1A02G275500.1	CGTCA-motif	CGTCA	1522	5	+	Hordeum vulgare	cis-acting regulatory element involved in the MeJA-responsiveness
TraesCS1A02G275500.1	CGTCA-motif	CGTCA	1598	5	+	Hordeum vulgare	cis-acting regulatory element involved in the MeJA-responsiveness
TraesCS1A02G275500.1	CGTCA-motif	CGTCA	1657	5	+	Hordeum vulgare	cis-acting regulatory element involved in the MeJA-responsiveness
TraesCS1A02G275500.1	MBS	CAACTG	162	6	-	Arabidopsis thaliana	MYB binding site involved in drought-inducibility
TraesCS1A02G275500.1	MBS	CAACTG	763	6	+	Arabidopsis thaliana	MYB binding site involved in drought-inducibility
TraesCS1A02G275500.1	MYB-like sequence	TAACCA	691	6	+	Arabidopsis thaliana
TraesCS1A02G275500.1	LTR	CCGAAA	399	6	+	Hordeum vulgare	cis-acting element involved in low-temperature responsiveness
TraesCS1A02G275500.1	LTR	CCGAAA	501	6	+	Hordeum vulgare	cis-acting element involved in low-temperature responsiveness
TraesCS1A02G275500.1	ABRE	ACGTG	238	5	-	Arabidopsis thaliana	cis-acting element involved in the abscisic acid responsiveness
TraesCS1A02G275500.1	ABRE	ACGTG	823	5	-	Arabidopsis thaliana	cis-acting element involved in the abscisic acid responsiveness
TraesCS1A02G275500.1	ABRE	GCCGCGTGGC	1087	9	-	Oryza sativa	cis-acting element involved in the abscisic acid responsiveness
TraesCS1A02G275500.1	ABRE	ACGTG	1346	5	-	Arabidopsis thaliana	cis-acting element involved in the abscisic acid responsiveness
TraesCS1A02G275500.1	ABRE	ACGTG	1573	5	-	Arabidopsis thaliana	cis-acting element involved in the abscisic acid responsiveness
TraesCS1A02G275500.1	ABRE	CGTACGTGCA	1696	9	-	Hordeum vulgare	cis-acting element involved in the abscisic acid responsiveness
TraesCS1A02G275500.1	ABRE	ACGTG	1708	5	-	Arabidopsis thaliana	cis-acting element involved in the abscisic acid responsiveness
TraesCS1A02G275500.1	as-1	TGACG	936	5	+	Arabidopsis thaliana
TraesCS1A02G275500.1	as-1	TGACG	1522	5	-	Arabidopsis thaliana
TraesCS1A02G275500.1	as-1	TGACG	1598	5	-	Arabidopsis thaliana
TraesCS1A02G275500.1	as-1	TGACG	1657	5	-	Arabidopsis thaliana
TraesCS1A02G275500.1	Unnamed__4	CTCC	23	4	+	Petroselinum hortense
TraesCS1A02G275500.1	Unnamed__4	CTCC	61	4	+	Petroselinum hortense
TraesCS1A02G275500.1	Unnamed__4	CTCC	140	4	+	Petroselinum hortense
TraesCS1A02G275500.1	Unnamed__4	CTCC	290	4	+	Petroselinum hortense
TraesCS1A02G275500.1	Unnamed__4	CTCC	388	4	+	Petroselinum hortense
TraesCS1A02G275500.1	Unnamed__4	CTCC	394	4	+	Petroselinum hortense
TraesCS1A02G275500.1	Unnamed__4	CTCC	436	4	+	Petroselinum hortense
TraesCS1A02G275500.1	Unnamed__4	CTCC	440	4	+	Petroselinum hortense
TraesCS1A02G275500.1	Unnamed__4	CTCC	484	4	+	Petroselinum hortense
TraesCS1A02G275500.1	Unnamed__4	CTCC	512	4	+	Petroselinum hortense
TraesCS1A02G275500.1	Unnamed__4	CTCC	667	4	+	Petroselinum hortense
TraesCS1A02G275500.1	Unnamed__4	CTCC	684	4	+	Petroselinum hortense
TraesCS1A02G275500.1	Unnamed__4	CTCC	888	4	-	Petroselinum hortense
TraesCS1A02G275500.1	Unnamed__4	CTCC	1075	4	+	Petroselinum hortense
TraesCS1A02G275500.1	Unnamed__4	CTCC	1153	4	+	Petroselinum hortense
TraesCS1A02G275500.1	Unnamed__4	CTCC	1281	4	+	Petroselinum hortense
TraesCS1A02G275500.1	Unnamed__4	CTCC	1421	4	-	Petroselinum hortense
TraesCS1A02G275500.1	Unnamed__4	CTCC	1816	4	+	Petroselinum hortense
TraesCS1A02G275500.1	Unnamed__4	CTCC	1864	4	+	Petroselinum hortense
TraesCS1A02G275500.1	Unnamed__4	CTCC	1904	4	-	Petroselinum hortense
TraesCS1A02G275500.1	Unnamed__4	CTCC	1908	4	+	Petroselinum hortense
TraesCS1A02G275500.1	Unnamed__4	CTCC	1958	4	+	Petroselinum hortense
TraesCS1A02G275500.1	MYC	CATGTG	771	6	-	Arabidopsis thaliana
TraesCS1A02G275500.1	MYC	CATTTG	1430	6	-	Arabidopsis thaliana
TraesCS1A02G275500.1	TC-rich repeats	ATTCTCTAAC	618	9	+	Nicotiana tabacum	cis-acting element involved in defense and stress responsiveness
TraesCS1A02G275500.1	Myb	CAACTG	162	6	-	Arabidopsis thaliana
TraesCS1A02G275500.1	Myb	TAACTG	687	6	-	Arabidopsis thaliana
TraesCS1A02G275500.1	Myb	CAACTG	763	6	+	Arabidopsis thaliana
TraesCS1A02G275500.1	P-box	CCTTTTG	1328	7	+	Oryza sativa	gibberellin-responsive element
TraesCS1A02G275500.1	chs-CMA2a	TCACTTGA	999	8	+	Petroselinum crispum	part of a light responsive element
TraesCS1A02G275500.1		motif_sequence	59	4	+	organism	short_function
TraesCS1A02G275500.1		motif_sequence	342	4	+	organism	short_function
TraesCS1A02G275500.1		motif_sequence	359	4	-	organism	short_function
TraesCS1A02G275500.1		motif_sequence	462	4	+	organism	short_function
TraesCS1A02G275500.1		motif_sequence	510	4	+	organism	short_function
TraesCS1A02G275500.1		motif_sequence	770	4	-	organism	short_function
TraesCS1A02G275500.1		motif_sequence	776	4	-	organism	short_function
TraesCS1A02G275500.1		motif_sequence	981	4	-	organism	short_function
TraesCS1A02G275500.1		motif_sequence	1098	4	-	organism	short_function
TraesCS1A02G275500.1		motif_sequence	1151	4	+	organism	short_function
TraesCS1A02G275500.1		motif_sequence	1165	4	+	organism	short_function
TraesCS1A02G275500.1	Sp1	GGGCGG	1714	6	-	Oryza sativa	light responsive element
TraesCS1A02G275500.1	AuxRR-core	GGTCCAT	674	7	+	Nicotiana tabacum	cis-acting regulatory element involved in auxin responsiveness
TraesCS1A02G275500.1	TGACG-motif	TGACG	936	5	+	Hordeum vulgare	cis-acting regulatory element involved in the MeJA-responsiveness
TraesCS1A02G275500.1	TGACG-motif	TGACG	1522	5	-	Hordeum vulgare	cis-acting regulatory element involved in the MeJA-responsiveness
TraesCS1A02G275500.1	TGACG-motif	TGACG	1598	5	-	Hordeum vulgare	cis-acting regulatory element involved in the MeJA-responsiveness
TraesCS1A02G275500.1	TGACG-motif	TGACG	1657	5	-	Hordeum vulgare	cis-acting regulatory element involved in the MeJA-responsiveness
TraesCS1A02G275500.1	WRE3	CCACCT	1641	6	-	Pisum sativum
TraesCS1A02G275500.1	WUN-motif	ACATTACGG	1134	9	-	Nicotiana glutinosa
TraesCS1A02G275500.1	WUN-motif	AAATTTCTT	1403	9	-	Nicotiana glutinosa
TraesCS1A02G275500.1	WUN-motif	AAATTTCTT	1406	9	+	Nicotiana glutinosa
TraesCS1A02G275500.1	ABRE4	CACGTA	823	6	+	Zea mays
TraesCS1A02G275500.1	ABRE4	CACGTA	1573	6	+	Zea mays
TraesCS1A02G275500.1	ABRE4	CACGTA	1708	6	+	Zea mays
TraesCS1A02G275500.1	Myb-binding site	CAACAG	1045	6	+	Nicotiana tabacum
TraesCS1A02G275500.1	CAAT-box	CAAT	99	4	+	Nicotiana glutinosa
TraesCS1A02G275500.1	CAAT-box	CAAAT	107	5	-	Pisum sativum	common cis-acting element in promoter and enhancer regions
TraesCS1A02G275500.1	CAAT-box	CCAAT	183	5	+	Arabidopsis thaliana	common cis-acting element in promoter and enhancer regions
TraesCS1A02G275500.1	CAAT-box	CAAT	184	4	+	Nicotiana glutinosa
TraesCS1A02G275500.1	CAAT-box	CAAT	255	4	+	Nicotiana glutinosa
TraesCS1A02G275500.1	CAAT-box	CAAT	332	4	+	Nicotiana glutinosa
TraesCS1A02G275500.1	CAAT-box	CAAT	472	4	-	Nicotiana glutinosa
TraesCS1A02G275500.1	CAAT-box	CAAT	538	4	-	Nicotiana glutinosa
TraesCS1A02G275500.1	CAAT-box	CAAT	550	4	-	Nicotiana glutinosa
TraesCS1A02G275500.1	CAAT-box	CAAT	580	4	-	Nicotiana glutinosa
TraesCS1A02G275500.1	CAAT-box	CAAT	616	4	+	Nicotiana glutinosa
TraesCS1A02G275500.1	CAAT-box	CAAAT	757	5	-	Pisum sativum	common cis-acting element in promoter and enhancer regions
TraesCS1A02G275500.1	CAAT-box	CAAAT	780	5	-	Pisum sativum	common cis-acting element in promoter and enhancer regions
TraesCS1A02G275500.1	CAAT-box	CCAAT	789	5	+	Arabidopsis thaliana	common cis-acting element in promoter and enhancer regions
TraesCS1A02G275500.1	CAAT-box	CAAT	790	4	+	Nicotiana glutinosa
TraesCS1A02G275500.1	CAAT-box	CCAAT	812	5	+	Arabidopsis thaliana	common cis-acting element in promoter and enhancer regions
TraesCS1A02G275500.1	CAAT-box	CAAT	813	4	+	Nicotiana glutinosa
TraesCS1A02G275500.1	CAAT-box	CAAT	858	4	-	Nicotiana glutinosa
TraesCS1A02G275500.1	CAAT-box	CAAT	947	4	-	Nicotiana glutinosa
TraesCS1A02G275500.1	CAAT-box	CAAT	952	4	-	Nicotiana glutinosa
TraesCS1A02G275500.1	CAAT-box	CAAT	1130	4	-	Nicotiana glutinosa
TraesCS1A02G275500.1	CAAT-box	CAAT	1193	4	-	Nicotiana glutinosa
TraesCS1A02G275500.1	CAAT-box	CAAT	1230	4	+	Nicotiana glutinosa
TraesCS1A02G275500.1	CAAT-box	CAAT	1274	4	-	Nicotiana glutinosa
TraesCS1A02G275500.1	CAAT-box	CCAAT	1288	5	-	Arabidopsis thaliana	common cis-acting element in promoter and enhancer regions
TraesCS1A02G275500.1	CAAT-box	CAAT	1319	4	+	Nicotiana glutinosa
TraesCS1A02G275500.1	CAAT-box	CAAAT	1430	5	+	Pisum sativum	common cis-acting element in promoter and enhancer regions
TraesCS1A02G275500.1	CAAT-box	CAAT	1474	4	-	Nicotiana glutinosa
TraesCS1A02G275500.1	CAAT-box	CAAAT	1660	5	+	Pisum sativum	common cis-acting element in promoter and enhancer regions
TraesCS1A02G275500.1	TCT-motif	TCTTAC	1233	6	+	Arabidopsis thaliana	part of a light responsive element
TraesCS1A02G275500.1	TCT-motif	TCTTAC	1401	6	-	Arabidopsis thaliana	part of a light responsive element
TraesCS1A02G275500.1	TCT-motif	TCTTAC	1411	6	+	Arabidopsis thaliana	part of a light responsive element
TraesCS1A02G275500.1	TCT-motif	TCTTAC	1800	6	+	Arabidopsis thaliana	part of a light responsive element
TraesCS1A02G275500.1	DRE1	ACCGAGA	1169	7	+	Zea mays
TraesCS1A02G275500.1	GATA-motif	AAGATAAGATT	572	10	+	Arabidopsis thaliana	part of a light responsive element
TraesCS1A02G275500.1	ABRE3a	TACGTG	823	6	-	Zea mays
TraesCS1A02G275500.1	ABRE3a	TACGTG	1573	6	-	Zea mays
TraesCS1A02G275500.1	ABRE3a	TACGTG	1708	6	-	Zea mays
TraesCS1A02G275500.1	CAT-box	GCCACT	430	6	-	Arabidopsis thaliana	cis-acting regulatory element related to meristem expression
TraesCS1A02G275500.1	Unnamed__1	CGTGG	223	5	-	Zea mays
TraesCS1A02G275500.1	Unnamed__1	CGTGG	237	5	-	Zea mays
TraesCS1A02G275500.1	Unnamed__1	CGTGG	296	5	+	Zea mays
TraesCS1A02G275500.1	Unnamed__1	CGTGG	724	5	-	Zea mays
TraesCS1A02G275500.1	Unnamed__1	CGTGG	730	5	+	Zea mays
TraesCS1A02G275500.1	Unnamed__1	CGTGG	1356	5	-	Zea mays
TraesCS1A02G275500.1	Unnamed__1	CGTGG	1990	5	-	Zea mays
TraesCS1A02G275500.1	STRE	AGGGG	603	5	+	Arabidopsis thaliana
TraesCS1A02G275500.1	STRE	AGGGG	709	5	-	Arabidopsis thaliana
TraesCS1A02G275500.1	STRE	AGGGG	1187	5	+	Arabidopsis thaliana
TraesCS1A02G275500.1	STRE	AGGGG	1224	5	+	Arabidopsis thaliana
TraesCS1A02G275500.1	STRE	AGGGG	1874	5	-	Arabidopsis thaliana
TraesCS1A02G275600.1	ABRE	GCAACGTGTC	282	9	+	Hordeum vulgare	cis-acting element involved in the abscisic acid responsiveness
TraesCS1A02G275600.1	ABRE	ACGTG	683	5	-	Arabidopsis thaliana	cis-acting element involved in the abscisic acid responsiveness
TraesCS1A02G275600.1	O2-site	GATGATGTGG	1706	9	+	Zea mays	cis-acting regulatory element involved in zein metabolism regulation
TraesCS1A02G275600.1	Unnamed__4	CTCC	96	4	+	Petroselinum hortense
TraesCS1A02G275600.1	Unnamed__4	CTCC	371	4	+	Petroselinum hortense
TraesCS1A02G275600.1	Unnamed__4	CTCC	401	4	+	Petroselinum hortense
TraesCS1A02G275600.1	Unnamed__4	CTCC	637	4	+	Petroselinum hortense
TraesCS1A02G275600.1	Unnamed__4	CTCC	710	4	+	Petroselinum hortense
TraesCS1A02G275600.1	Unnamed__4	CTCC	913	4	+	Petroselinum hortense
TraesCS1A02G275600.1	Unnamed__4	CTCC	956	4	+	Petroselinum hortense
TraesCS1A02G275600.1	Unnamed__4	CTCC	1225	4	+	Petroselinum hortense
TraesCS1A02G275600.1	Unnamed__4	CTCC	1244	4	+	Petroselinum hortense
TraesCS1A02G275600.1	Unnamed__4	CTCC	1270	4	+	Petroselinum hortense
TraesCS1A02G275600.1	Unnamed__4	CTCC	1445	4	-	Petroselinum hortense
TraesCS1A02G275600.1	Unnamed__4	CTCC	1451	4	+	Petroselinum hortense
TraesCS1A02G275600.1	Unnamed__4	CTCC	1604	4	-	Petroselinum hortense
TraesCS1A02G275600.1	Unnamed__4	CTCC	1714	4	-	Petroselinum hortense
TraesCS1A02G275600.1	Unnamed__4	CTCC	1785	4	+	Petroselinum hortense
TraesCS1A02G275600.1	Unnamed__4	CTCC	1922	4	+	Petroselinum hortense
TraesCS1A02G275600.1	Unnamed__4	CTCC	1943	4	+	Petroselinum hortense
TraesCS1A02G275600.1	Unnamed__4	CTCC	1964	4	+	Petroselinum hortense
TraesCS1A02G275600.1	as-1	TGACG	1289	5	-	Arabidopsis thaliana
TraesCS1A02G275600.1	G-box	TACGTG	683	6	-	Arabidopsis thaliana	cis-acting regulatory element involved in light responsiveness
TraesCS1A02G275600.1	G-box	CACGAC	1473	6	-	Zea mays	cis-acting regulatory element involved in light responsiveness
TraesCS1A02G275600.1	TATA-box	ATTATA	80	6	+	Brassica napus	core promoter element around -30 of transcription start
TraesCS1A02G275600.1	TATA-box	TATAA	81	5	-	Arabidopsis thaliana	core promoter element around -30 of transcription start
TraesCS1A02G275600.1	TATA-box	TATA	82	4	+	Arabidopsis thaliana	core promoter element around -30 of transcription start
TraesCS1A02G275600.1	TATA-box	ATATAT	197	6	+	Brassica napus	core promoter element around -30 of transcription start
TraesCS1A02G275600.1	TATA-box	TATA	198	4	+	Arabidopsis thaliana	core promoter element around -30 of transcription start
TraesCS1A02G275600.1	TATA-box	TATA	660	4	+	Arabidopsis thaliana	core promoter element around -30 of transcription start
TraesCS1A02G275600.1	TATA-box	ATTATA	1063	6	+	Brassica napus	core promoter element around -30 of transcription start
TraesCS1A02G275600.1	TATA-box	TATAA	1064	5	-	Arabidopsis thaliana	core promoter element around -30 of transcription start
TraesCS1A02G275600.1	TATA-box	TATA	1065	4	-	Arabidopsis thaliana	core promoter element around -30 of transcription start
TraesCS1A02G275600.1	TATA-box	TATA	1366	4	-	Arabidopsis thaliana	core promoter element around -30 of transcription start
TraesCS1A02G275600.1	TATA-box	TATAA	1821	5	-	Arabidopsis thaliana	core promoter element around -30 of transcription start
TraesCS1A02G275600.1	TATA-box	TATA	1822	4	-	Arabidopsis thaliana	core promoter element around -30 of transcription start
TraesCS1A02G275600.1	AAGAA-motif	GAAAGAA	1191	7	-	Avena sativa
TraesCS1A02G275600.1	AAGAA-motif	GAAAGAA	1195	7	-	Avena sativa
TraesCS1A02G275600.1	MYB	CAACCA	319	6	+	Arabidopsis thaliana
TraesCS1A02G275600.1	MYB	CAACCA	555	6	+	Arabidopsis thaliana
TraesCS1A02G275600.1	MYB	CAACCA	573	6	-	Arabidopsis thaliana
TraesCS1A02G275600.1	MYB	CAACCA	959	6	+	Arabidopsis thaliana
TraesCS1A02G275600.1	MYB	CAACCA	1697	6	+	Arabidopsis thaliana
TraesCS1A02G275600.1	MYB	CAACAG	1946	6	-	Arabidopsis thaliana
TraesCS1A02G275600.1	ARE	AAACCA	109	6	+	Zea mays	cis-acting regulatory element essential for the anaerobic induction
TraesCS1A02G275600.1	W box	TTGACC	396	6	+	Arabidopsis thaliana
TraesCS1A02G275600.1	CGTCA-motif	CGTCA	1289	5	+	Hordeum vulgare	cis-acting regulatory element involved in the MeJA-responsiveness
TraesCS1A02G275600.1	GT1-motif	GGTTAAT	306	7	+	Avena sativa	light responsive element
TraesCS1A02G275600.1	MBS	CAACTG	1987	6	+	Arabidopsis thaliana	MYB binding site involved in drought-inducibility
TraesCS1A02G275600.1	Myb-binding site	CAACAG	1946	6	-	Nicotiana tabacum
TraesCS1A02G275600.1	CAAT-box	CAAAT	152	5	+	Pisum sativum	common cis-acting element in promoter and enhancer regions
TraesCS1A02G275600.1	CAAT-box	CAAT	166	4	-	Nicotiana glutinosa
TraesCS1A02G275600.1	CAAT-box	CCAAT	277	5	+	Arabidopsis thaliana	common cis-acting element in promoter and enhancer regions
TraesCS1A02G275600.1	CAAT-box	CAAT	278	4	+	Nicotiana glutinosa
TraesCS1A02G275600.1	CAAT-box	CAAT	283	4	+	Nicotiana glutinosa
TraesCS1A02G275600.1	CAAT-box	CAAT	324	4	-	Nicotiana glutinosa
TraesCS1A02G275600.1	CAAT-box	CAAAT	394	5	-	Pisum sativum	common cis-acting element in promoter and enhancer regions
TraesCS1A02G275600.1	CAAT-box	CCAAT	403	5	+	Arabidopsis thaliana	common cis-acting element in promoter and enhancer regions
TraesCS1A02G275600.1	CAAT-box	CAAT	404	4	+	Nicotiana glutinosa
TraesCS1A02G275600.1	CAAT-box	CAAT	409	4	+	Nicotiana glutinosa
TraesCS1A02G275600.1	CAAT-box	CAAT	439	4	+	Nicotiana glutinosa
TraesCS1A02G275600.1	CAAT-box	CCAAT	542	5	+	Arabidopsis thaliana	common cis-acting element in promoter and enhancer regions
TraesCS1A02G275600.1	CAAT-box	CAAT	543	4	+	Nicotiana glutinosa
TraesCS1A02G275600.1	CAAT-box	CAAT	545	4	-	Nicotiana glutinosa
TraesCS1A02G275600.1	CAAT-box	CAAT	620	4	+	Nicotiana glutinosa
TraesCS1A02G275600.1	CAAT-box	CAAAT	669	5	-	Pisum sativum	common cis-acting element in promoter and enhancer regions
TraesCS1A02G275600.1	CAAT-box	CCAAT	839	5	-	Arabidopsis thaliana	common cis-acting element in promoter and enhancer regions
TraesCS1A02G275600.1	CAAT-box	CCAAT	962	5	+	Arabidopsis thaliana	common cis-acting element in promoter and enhancer regions
TraesCS1A02G275600.1	CAAT-box	CAAT	963	4	+	Nicotiana glutinosa
TraesCS1A02G275600.1	CAAT-box	CCAAT	989	5	-	Arabidopsis thaliana	common cis-acting element in promoter and enhancer regions
TraesCS1A02G275600.1	CAAT-box	CCAAT	1044	5	+	Arabidopsis thaliana	common cis-acting element in promoter and enhancer regions
TraesCS1A02G275600.1	CAAT-box	CAAT	1045	4	+	Nicotiana glutinosa
TraesCS1A02G275600.1	CAAT-box	CAAT	1061	4	+	Nicotiana glutinosa
TraesCS1A02G275600.1	CAAT-box	CAAT	1109	4	+	Nicotiana glutinosa
TraesCS1A02G275600.1	CAAT-box	CCAAT	1227	5	+	Arabidopsis thaliana	common cis-acting element in promoter and enhancer regions
TraesCS1A02G275600.1	CAAT-box	CAAT	1228	4	+	Nicotiana glutinosa
TraesCS1A02G275600.1	CAAT-box	CAAT	1240	4	+	Nicotiana glutinosa
TraesCS1A02G275600.1	CAAT-box	CAAAT	1354	5	-	Pisum sativum	common cis-acting element in promoter and enhancer regions
TraesCS1A02G275600.1	CAAT-box	CAAAT	1441	5	-	Pisum sativum	common cis-acting element in promoter and enhancer regions
TraesCS1A02G275600.1	CAAT-box	CAAAT	1485	5	+	Pisum sativum	common cis-acting element in promoter and enhancer regions
TraesCS1A02G275600.1	CAAT-box	CAAT	1507	4	-	Nicotiana glutinosa
TraesCS1A02G275600.1	CAAT-box	CAAT	1524	4	-	Nicotiana glutinosa
TraesCS1A02G275600.1	CAAT-box	CAAT	1550	4	-	Nicotiana glutinosa
TraesCS1A02G275600.1	CAAT-box	CAAT	1665	4	-	Nicotiana glutinosa
TraesCS1A02G275600.1	CAAT-box	CAAAT	1839	5	+	Pisum sativum	common cis-acting element in promoter and enhancer regions
TraesCS1A02G275600.1	TCT-motif	TCTTAC	86	6	-	Arabidopsis thaliana	part of a light responsive element
TraesCS1A02G275600.1	TCT-motif	TCTTAC	427	6	+	Arabidopsis thaliana	part of a light responsive element
TraesCS1A02G275600.1	dOCT	CTCGGATC	1496	8	-	Zea mays
TraesCS1A02G275600.1	TATC-box	TATCCCA	1368	7	+	Oryza sativa	cis-acting element involved in gibberellin-responsiveness
TraesCS1A02G275600.1	ABRE3a	TACGTG	683	6	-	Zea mays
TraesCS1A02G275600.1	STRE	AGGGG	471	5	+	Arabidopsis thaliana
TraesCS1A02G275600.1	STRE	AGGGG	720	5	-	Arabidopsis thaliana
TraesCS1A02G275600.1	STRE	AGGGG	834	5	-	Arabidopsis thaliana
TraesCS1A02G275600.1	STRE	AGGGG	1795	5	-	Arabidopsis thaliana
TraesCS1A02G275600.1	Unnamed__1	CGTGG	1310	5	+	Zea mays
TraesCS1A02G275600.1	Unnamed__1	CGTGG	1475	5	+	Zea mays
TraesCS1A02G275600.1	MYC	CATGTG	113	6	-	Arabidopsis thaliana
TraesCS1A02G275600.1	MYC	CATTTG	152	6	-	Arabidopsis thaliana
TraesCS1A02G275600.1	MYC	CAATTG	543	6	+	Arabidopsis thaliana
TraesCS1A02G275600.1	MYC	CATTTG	668	6	+	Arabidopsis thaliana
TraesCS1A02G275600.1	MYC	CATGTG	968	6	-	Arabidopsis thaliana
TraesCS1A02G275600.1	MYC	CATTTG	1353	6	+	Arabidopsis thaliana
TraesCS1A02G275600.1	MYC	CATTTG	1440	6	+	Arabidopsis thaliana
TraesCS1A02G275600.1	MYC	CATGTG	1691	6	-	Arabidopsis thaliana
TraesCS1A02G275600.1	MYC	CATGTG	1883	6	-	Arabidopsis thaliana
TraesCS1A02G275600.1	Myb	CAACTG	1987	6	+	Arabidopsis thaliana
TraesCS1A02G275600.1		motif_sequence	155	4	+	organism	short_function
TraesCS1A02G275600.1		motif_sequence	191	4	+	organism	short_function
TraesCS1A02G275600.1		motif_sequence	193	4	-	organism	short_function
TraesCS1A02G275600.1		motif_sequence	234	4	+	organism	short_function
TraesCS1A02G275600.1		motif_sequence	236	4	-	organism	short_function
TraesCS1A02G275600.1		motif_sequence	294	4	-	organism	short_function
TraesCS1A02G275600.1		motif_sequence	369	4	+	organism	short_function
TraesCS1A02G275600.1		motif_sequence	477	4	+	organism	short_function
TraesCS1A02G275600.1		motif_sequence	578	4	-	organism	short_function
TraesCS1A02G275600.1		motif_sequence	776	4	+	organism	short_function
TraesCS1A02G275600.1		motif_sequence	786	4	+	organism	short_function
TraesCS1A02G275600.1		motif_sequence	866	4	-	organism	short_function
TraesCS1A02G275600.1		motif_sequence	907	4	+	organism	short_function
TraesCS1A02G275600.1		motif_sequence	920	4	-	organism	short_function
TraesCS1A02G275600.1		motif_sequence	1230	4	+	organism	short_function
TraesCS1A02G275600.1		motif_sequence	1242	4	+	organism	short_function
TraesCS1A02G275600.1		motif_sequence	1503	4	-	organism	short_function
TraesCS1A02G275600.1		motif_sequence	1607	4	-	organism	short_function
TraesCS1A02G275600.1		motif_sequence	1611	4	+	organism	short_function
TraesCS1A02G275600.1		motif_sequence	1617	4	+	organism	short_function
TraesCS1A02G275600.1		motif_sequence	1634	4	-	organism	short_function
TraesCS1A02G275600.1		motif_sequence	1749	4	-	organism	short_function
TraesCS1A02G275600.1		motif_sequence	1906	4	+	organism	short_function
TraesCS1A02G275600.1		motif_sequence	1928	4	+	organism	short_function
TraesCS1A02G275600.1	TGACG-motif	TGACG	1289	5	-	Hordeum vulgare	cis-acting regulatory element involved in the MeJA-responsiveness
TraesCS1A02G275600.1	AACA_motif	TAACAAACTCCA	1713	11	-	Oryza sativa	involved in endosperm-specific negative expression
TraesCS1A02G275600.1	WRE3	CCACCT	749	6	+	Pisum sativum
TraesCS1A02G275600.1	ABRE4	CACGTA	683	6	+	Zea mays
TraesCS1A02G300100.1	CCAAT-box	CAACGG	662	6	+	Hordeum vulgare	MYBHv1 binding site
TraesCS1A02G300100.1	ERE	ATTTTAAA	1409	8	-	Nicotiana glutinos
TraesCS1A02G300100.1	Unnamed__1	CGTGG	333	5	-	Zea mays
TraesCS1A02G300100.1	STRE	AGGGG	184	5	+	Arabidopsis thaliana
TraesCS1A02G300100.1	STRE	AGGGG	221	5	+	Arabidopsis thaliana
TraesCS1A02G300100.1	STRE	AGGGG	1201	5	+	Arabidopsis thaliana
TraesCS1A02G300100.1	STRE	AGGGG	1742	5	+	Arabidopsis thaliana
TraesCS1A02G300100.1	STRE	AGGGG	1865	5	-	Arabidopsis thaliana
TraesCS1A02G300100.1	STRE	AGGGG	1934	5	-	Arabidopsis thaliana
TraesCS1A02G300100.1	CAAT-box	CCAAT	16	5	-	Arabidopsis thaliana	common cis-acting element in promoter and enhancer regions
TraesCS1A02G300100.1	CAAT-box	CAAT	111	4	-	Nicotiana glutinosa
TraesCS1A02G300100.1	CAAT-box	CAAAT	236	5	-	Pisum sativum	common cis-acting element in promoter and enhancer regions
TraesCS1A02G300100.1	CAAT-box	CAAT	251	4	-	Nicotiana glutinosa
TraesCS1A02G300100.1	CAAT-box	CAAT	263	4	-	Nicotiana glutinosa
TraesCS1A02G300100.1	CAAT-box	CAAT	365	4	-	Nicotiana glutinosa
TraesCS1A02G300100.1	CAAT-box	CAAT	464	4	+	Nicotiana glutinosa
TraesCS1A02G300100.1	CAAT-box	CAAT	466	4	-	Nicotiana glutinosa
TraesCS1A02G300100.1	CAAT-box	CAAT	496	4	-	Nicotiana glutinosa
TraesCS1A02G300100.1	CAAT-box	CAAAT	567	5	-	Pisum sativum	common cis-acting element in promoter and enhancer regions
TraesCS1A02G300100.1	CAAT-box	CAAAT	603	5	+	Pisum sativum	common cis-acting element in promoter and enhancer regions
TraesCS1A02G300100.1	CAAT-box	CAAT	634	4	-	Nicotiana glutinosa
TraesCS1A02G300100.1	CAAT-box	CAAAT	672	5	-	Pisum sativum	common cis-acting element in promoter and enhancer regions
TraesCS1A02G300100.1	CAAT-box	CAAT	723	4	-	Nicotiana glutinosa
TraesCS1A02G300100.1	CAAT-box	CAAT	830	4	-	Nicotiana glutinosa
TraesCS1A02G300100.1	CAAT-box	CCAAT	860	5	+	Arabidopsis thaliana	common cis-acting element in promoter and enhancer regions
TraesCS1A02G300100.1	CAAT-box	CAAT	861	4	+	Nicotiana glutinosa
TraesCS1A02G300100.1	CAAT-box	CAAT	871	4	-	Nicotiana glutinosa
TraesCS1A02G300100.1	CAAT-box	CAAT	963	4	-	Nicotiana glutinosa
TraesCS1A02G300100.1	CAAT-box	CAAT	1068	4	+	Nicotiana glutinosa
TraesCS1A02G300100.1	CAAT-box	CAAT	1092	4	+	Nicotiana glutinosa
TraesCS1A02G300100.1	CAAT-box	CAAAT	1140	5	-	Pisum sativum	common cis-acting element in promoter and enhancer regions
TraesCS1A02G300100.1	CAAT-box	CCAAT	1195	5	+	Arabidopsis thaliana	common cis-acting element in promoter and enhancer regions
TraesCS1A02G300100.1	CAAT-box	CAAT	1196	4	+	Nicotiana glutinosa
TraesCS1A02G300100.1	CAAT-box	CAAT	1272	4	-	Nicotiana glutinosa
TraesCS1A02G300100.1	CAAT-box	CAAAT	1347	5	-	Pisum sativum	common cis-acting element in promoter and enhancer regions
TraesCS1A02G300100.1	CAAT-box	CAAAT	1447	5	-	Pisum sativum	common cis-acting element in promoter and enhancer regions
TraesCS1A02G300100.1	CAAT-box	CAAT	1514	4	-	Nicotiana glutinosa
TraesCS1A02G300100.1	CAAT-box	CAAT	1585	4	+	Nicotiana glutinosa
TraesCS1A02G300100.1	CAAT-box	CAAT	1596	4	+	Nicotiana glutinosa
TraesCS1A02G300100.1	CAAT-box	CAAT	1619	4	+	Nicotiana glutinosa
TraesCS1A02G300100.1	CAAT-box	CAAT	1683	4	-	Nicotiana glutinosa
TraesCS1A02G300100.1	TCT-motif	TCTTAC	1589	6	-	Arabidopsis thaliana	part of a light responsive element
TraesCS1A02G300100.1	TATC-box	TATCCCA	1010	7	-	Oryza sativa	cis-acting element involved in gibberellin-responsiveness
TraesCS1A02G300100.1	TGACG-motif	TGACG	275	5	+	Hordeum vulgare	cis-acting regulatory element involved in the MeJA-responsiveness
TraesCS1A02G300100.1	TGACG-motif	TGACG	1225	5	-	Hordeum vulgare	cis-acting regulatory element involved in the MeJA-responsiveness
TraesCS1A02G300100.1	TGACG-motif	TGACG	1822	5	-	Hordeum vulgare	cis-acting regulatory element involved in the MeJA-responsiveness
TraesCS1A02G300100.1	MYB recognition site	CCGTTG	662	6	-	Arabidopsis thaliana
TraesCS1A02G300100.1	Unnamed__2	CCCCGG	764	6	+	Zea mays
TraesCS1A02G300100.1	MYC	CATGTG	271	6	+	Arabidopsis thaliana
TraesCS1A02G300100.1	MYC	CAATTG	464	6	+	Arabidopsis thaliana
TraesCS1A02G300100.1	MYC	CATTTG	1139	6	+	Arabidopsis thaliana
TraesCS1A02G300100.1	MYC	CATTTG	1446	6	+	Arabidopsis thaliana
TraesCS1A02G300100.1	P-box	CCTTTTG	201	7	+	Oryza sativa	gibberellin-responsive element
TraesCS1A02G300100.1	P-box	CCTTTTG	1779	7	-	Oryza sativa	gibberellin-responsive element
TraesCS1A02G300100.1	Myb	CAACTG	173	6	-	Arabidopsis thaliana
TraesCS1A02G300100.1	Myb	CAACTG	209	6	-	Arabidopsis thaliana
TraesCS1A02G300100.1	Myb	CAACTG	343	6	-	Arabidopsis thaliana
TraesCS1A02G300100.1	Myb	CAACTG	1047	6	+	Arabidopsis thaliana
TraesCS1A02G300100.1		motif_sequence	7	4	-	organism	short_function
TraesCS1A02G300100.1		motif_sequence	195	4	-	organism	short_function
TraesCS1A02G300100.1		motif_sequence	296	4	+	organism	short_function
TraesCS1A02G300100.1		motif_sequence	430	4	-	organism	short_function
TraesCS1A02G300100.1		motif_sequence	748	4	+	organism	short_function
TraesCS1A02G300100.1		motif_sequence	787	4	+	organism	short_function
TraesCS1A02G300100.1		motif_sequence	1074	4	+	organism	short_function
TraesCS1A02G300100.1		motif_sequence	1165	4	-	organism	short_function
TraesCS1A02G300100.1		motif_sequence	1179	4	-	organism	short_function
TraesCS1A02G300100.1		motif_sequence	1401	4	+	organism	short_function
TraesCS1A02G300100.1		motif_sequence	1501	4	+	organism	short_function
TraesCS1A02G300100.1		motif_sequence	1517	4	-	organism	short_function
TraesCS1A02G300100.1		motif_sequence	1614	4	+	organism	short_function
TraesCS1A02G300100.1		motif_sequence	1630	4	-	organism	short_function
TraesCS1A02G300100.1		motif_sequence	1640	4	+	organism	short_function
TraesCS1A02G300100.1		motif_sequence	1772	4	-	organism	short_function
TraesCS1A02G300100.1		motif_sequence	1903	4	+	organism	short_function
TraesCS1A02G300100.1		motif_sequence	1965	4	-	organism	short_function
TraesCS1A02G300100.1		motif_sequence	1976	4	-	organism	short_function
TraesCS1A02G300100.1	TATA	TATAAAAT	1457	8	+	Arabidopsis thaliana
TraesCS1A02G300100.1	Sp1	GGGCGG	1811	6	-	Oryza sativa	light responsive element
TraesCS1A02G300100.1	Box 4	ATTAAT	1268	6	-	Petroselinum crispum	part of a conserved DNA module involved in light responsiveness
TraesCS1A02G300100.1	Box 4	ATTAAT	1673	6	-	Petroselinum crispum	part of a conserved DNA module involved in light responsiveness
TraesCS1A02G300100.1	AT~TATA-box	TATATA	1324	6	-	Arabidopsis thaliana
TraesCS1A02G300100.1	AT~TATA-box	TATATA	1422	6	-	Arabidopsis thaliana
TraesCS1A02G300100.1	as-1	TGACG	275	5	+	Arabidopsis thaliana
TraesCS1A02G300100.1	as-1	TGACG	1225	5	-	Arabidopsis thaliana
TraesCS1A02G300100.1	as-1	TGACG	1822	5	-	Arabidopsis thaliana
TraesCS1A02G300100.1	Unnamed__4	CTCC	219	4	-	Petroselinum hortense
TraesCS1A02G300100.1	Unnamed__4	CTCC	762	4	+	Petroselinum hortense
TraesCS1A02G300100.1	Unnamed__4	CTCC	768	4	-	Petroselinum hortense
TraesCS1A02G300100.1	Unnamed__4	CTCC	1040	4	-	Petroselinum hortense
TraesCS1A02G300100.1	Unnamed__4	CTCC	1118	4	-	Petroselinum hortense
TraesCS1A02G300100.1	Unnamed__4	CTCC	1122	4	-	Petroselinum hortense
TraesCS1A02G300100.1	Unnamed__4	CTCC	1145	4	-	Petroselinum hortense
TraesCS1A02G300100.1	Unnamed__4	CTCC	1165	4	-	Petroselinum hortense
TraesCS1A02G300100.1	Unnamed__4	CTCC	1186	4	-	Petroselinum hortense
TraesCS1A02G300100.1	Unnamed__4	CTCC	1210	4	-	Petroselinum hortense
TraesCS1A02G300100.1	Unnamed__4	CTCC	1330	4	+	Petroselinum hortense
TraesCS1A02G300100.1	Unnamed__4	CTCC	1385	4	-	Petroselinum hortense
TraesCS1A02G300100.1	Unnamed__4	CTCC	1784	4	-	Petroselinum hortense
TraesCS1A02G300100.1	Unnamed__4	CTCC	1802	4	+	Petroselinum hortense
TraesCS1A02G300100.1	Unnamed__4	CTCC	1868	4	+	Petroselinum hortense
TraesCS1A02G300100.1	Unnamed__4	CTCC	1905	4	+	Petroselinum hortense
TraesCS1A02G300100.1	Unnamed__4	CTCC	1913	4	+	Petroselinum hortense
TraesCS1A02G300100.1	Unnamed__4	CTCC	1940	4	+	Petroselinum hortense
TraesCS1A02G300100.1	Unnamed__4	CTCC	1948	4	+	Petroselinum hortense
TraesCS1A02G300100.1	Unnamed__4	CTCC	1951	4	+	Petroselinum hortense
TraesCS1A02G300100.1	O2-site	GATGACATGG	10	9	+	Zea mays	cis-acting regulatory element involved in zein metabolism regulation
TraesCS1A02G300100.1	O2-site	GATGATGTGG	116	9	-	Zea mays	cis-acting regulatory element involved in zein metabolism regulation
TraesCS1A02G300100.1	O2-site	GATGACATGG	421	9	+	Zea mays	cis-acting regulatory element involved in zein metabolism regulation
TraesCS1A02G300100.1	MYB-like sequence	TAACCA	1840	6	+	Arabidopsis thaliana
TraesCS1A02G300100.1	LAMP-element	CTTTATCA	1111	8	-	Pisum sativum	part of a light responsive element
TraesCS1A02G300100.1	ABRE	GACACGTGGC	1723	9	-	Triticum aestivum	cis-acting element involved in the abscisic acid responsiveness
TraesCS1A02G300100.1	ACE	GCGACGTACC	1237	9	+	Petroselinum crispum	cis-acting element involved in light responsiveness
TraesCS1A02G300100.1	MRE	AACCTAA	997	7	-	Petroselinum crispum	MYB binding site involved in light responsiveness
TraesCS1A02G300100.1	MYB	CAACCA	69	6	-	Arabidopsis thaliana
TraesCS1A02G300100.1	MYB	CAACCA	1367	6	+	Arabidopsis thaliana
TraesCS1A02G300100.1	MYB	TAACCA	1840	6	+	Arabidopsis thaliana
TraesCS1A02G300100.1	AAGAA-motif	GAAAGAA	652	7	-	Avena sativa
TraesCS1A02G300100.1	AAGAA-motif	GAAAGAA	738	7	-	Avena sativa
TraesCS1A02G300100.1	W box	TTGACC	178	6	-	Arabidopsis thaliana
TraesCS1A02G300100.1	W box	TTGACC	540	6	-	Arabidopsis thaliana
TraesCS1A02G300100.1	W box	TTGACC	1125	6	-	Arabidopsis thaliana
TraesCS1A02G300100.1	ARE	AAACCA	129	6	+	Zea mays	cis-acting regulatory element essential for the anaerobic induction
TraesCS1A02G300100.1	ARE	AAACCA	164	6	-	Zea mays	cis-acting regulatory element essential for the anaerobic induction
TraesCS1A02G300100.1	ARE	AAACCA	1033	6	-	Zea mays	cis-acting regulatory element essential for the anaerobic induction
TraesCS1A02G300100.1	MBS	CAACTG	173	6	-	Arabidopsis thaliana	MYB binding site involved in drought-inducibility
TraesCS1A02G300100.1	MBS	CAACTG	209	6	-	Arabidopsis thaliana	MYB binding site involved in drought-inducibility
TraesCS1A02G300100.1	MBS	CAACTG	343	6	-	Arabidopsis thaliana	MYB binding site involved in drought-inducibility
TraesCS1A02G300100.1	MBS	CAACTG	1047	6	+	Arabidopsis thaliana	MYB binding site involved in drought-inducibility
TraesCS1A02G300100.1	CGTCA-motif	CGTCA	275	5	-	Hordeum vulgare	cis-acting regulatory element involved in the MeJA-responsiveness
TraesCS1A02G300100.1	CGTCA-motif	CGTCA	1225	5	+	Hordeum vulgare	cis-acting regulatory element involved in the MeJA-responsiveness
TraesCS1A02G300100.1	CGTCA-motif	CGTCA	1822	5	+	Hordeum vulgare	cis-acting regulatory element involved in the MeJA-responsiveness
TraesCS1A02G300100.1	GT1-motif	GGTTAA	1839	6	-	Arabidopsis thaliana	light responsive element
TraesCS1A02G300100.1	motif I	gGTACGTGGCG	1236	10	-	Oryza sativa	cis-acting regulatory element root specific
TraesCS1A02G300100.1	TATA-box	TATA	160	4	+	Arabidopsis thaliana	core promoter element around -30 of transcription start
TraesCS1A02G300100.1	TATA-box	TATTTAAA	312	8	-	Arabidopsis thaliana	core promoter element around -30 of transcription start
TraesCS1A02G300100.1	TATA-box	TATACA	638	6	-	Helianthus annuus	core promoter element around -30 of transcription start
TraesCS1A02G300100.1	TATA-box	TATA	640	4	+	Arabidopsis thaliana	core promoter element around -30 of transcription start
TraesCS1A02G300100.1	TATA-box	TATA	1291	4	-	Arabidopsis thaliana	core promoter element around -30 of transcription start
TraesCS1A02G300100.1	TATA-box	TATATA	1324	6	-	Arabidopsis thaliana	core promoter element around -30 of transcription start
TraesCS1A02G300100.1	TATA-box	TATA	1326	4	-	Arabidopsis thaliana	core promoter element around -30 of transcription start
TraesCS1A02G300100.1	TATA-box	TATATA	1422	6	-	Arabidopsis thaliana	core promoter element around -30 of transcription start
TraesCS1A02G300100.1	TATA-box	TATA	1424	4	-	Arabidopsis thaliana	core promoter element around -30 of transcription start
TraesCS1A02G300100.1	TATA-box	TATA	1457	4	-	Arabidopsis thaliana	core promoter element around -30 of transcription start
TraesCS1A02G338100.1	GATA-motif	GATAGGG	460	7	+	Pisum sativum	part of a light responsive element
TraesCS1A02G338100.1	GATA-motif	GATAGGA	1815	7	+	Arabidopsis thaliana	part of a light responsive element
TraesCS1A02G338100.1	CAT-box	GCCACT	590	6	-	Arabidopsis thaliana	cis-acting regulatory element related to meristem expression
TraesCS1A02G338100.1	CAT-box	GCCACT	1822	6	+	Arabidopsis thaliana	cis-acting regulatory element related to meristem expression
TraesCS1A02G338100.1	STRE	AGGGG	1677	5	+	Arabidopsis thaliana
TraesCS1A02G338100.1	STRE	AGGGG	1757	5	-	Arabidopsis thaliana
TraesCS1A02G338100.1	Unnamed__1	CGTGG	659	5	-	Zea mays
TraesCS1A02G338100.1	Unnamed__1	CGTGG	702	5	+	Zea mays
TraesCS1A02G338100.1	Unnamed__1	CGTGG	818	5	-	Zea mays
TraesCS1A02G338100.1	Unnamed__1	GAATTTAATTAA	1074	11	+	Glycine max	60K protein binding site
TraesCS1A02G338100.1	Unnamed__1	CGTGG	1539	5	-	Zea mays
TraesCS1A02G338100.1	re2f-1	GCGGGAAA	1025	8	-	Oryza sativa
TraesCS1A02G338100.1	CAAT-box	CCAAT	92	5	-	Arabidopsis thaliana	common cis-acting element in promoter and enhancer regions
TraesCS1A02G338100.1	CAAT-box	CAAT	447	4	-	Nicotiana glutinosa
TraesCS1A02G338100.1	CAAT-box	CAAAT	539	5	-	Pisum sativum	common cis-acting element in promoter and enhancer regions
TraesCS1A02G338100.1	CAAT-box	CAAAT	606	5	-	Pisum sativum	common cis-acting element in promoter and enhancer regions
TraesCS1A02G338100.1	CAAT-box	CCAAT	652	5	+	Arabidopsis thaliana	common cis-acting element in promoter and enhancer regions
TraesCS1A02G338100.1	CAAT-box	CAAT	653	4	+	Nicotiana glutinosa
TraesCS1A02G338100.1	CAAT-box	CAAAT	804	5	-	Pisum sativum	common cis-acting element in promoter and enhancer regions
TraesCS1A02G338100.1	CAAT-box	CCAAT	868	5	-	Arabidopsis thaliana	common cis-acting element in promoter and enhancer regions
TraesCS1A02G338100.1	CAAT-box	CAAT	881	4	+	Nicotiana glutinosa
TraesCS1A02G338100.1	CAAT-box	CAAAT	957	5	-	Pisum sativum	common cis-acting element in promoter and enhancer regions
TraesCS1A02G338100.1	CAAT-box	CAAAT	1214	5	-	Pisum sativum	common cis-acting element in promoter and enhancer regions
TraesCS1A02G338100.1	CAAT-box	CAAAT	1369	5	-	Pisum sativum	common cis-acting element in promoter and enhancer regions
TraesCS1A02G338100.1	CAAT-box	CAAT	1398	4	+	Nicotiana glutinosa
TraesCS1A02G338100.1	CAAT-box	CAAT	1594	4	-	Nicotiana glutinosa
TraesCS1A02G338100.1	CAAT-box	CAAT	1799	4	-	Nicotiana glutinosa
TraesCS1A02G338100.1	TGACG-motif	TGACG	1596	5	+	Hordeum vulgare	cis-acting regulatory element involved in the MeJA-responsiveness
TraesCS1A02G338100.1	Unnamed__2	CCCCGG	69	6	-	Zea mays
TraesCS1A02G338100.1	MYC	CATGTG	439	6	+	Arabidopsis thaliana
TraesCS1A02G338100.1	MYC	CATTTG	803	6	+	Arabidopsis thaliana
TraesCS1A02G338100.1	MYC	CATTTG	956	6	+	Arabidopsis thaliana
TraesCS1A02G338100.1	MYC	CATGTG	1317	6	-	Arabidopsis thaliana
TraesCS1A02G338100.1	MYC	CATGTG	1330	6	+	Arabidopsis thaliana
TraesCS1A02G338100.1	Myb	TAACTG	422	6	-	Arabidopsis thaliana
TraesCS1A02G338100.1	Myb	TAACTG	1002	6	+	Arabidopsis thaliana
TraesCS1A02G338100.1	Myb	CAACTG	1278	6	+	Arabidopsis thaliana
TraesCS1A02G338100.1	P-box	CCTTTTG	514	7	+	Oryza sativa	gibberellin-responsive element
TraesCS1A02G338100.1	P-box	CCTTTTG	549	7	+	Oryza sativa	gibberellin-responsive element
TraesCS1A02G338100.1	CAG-motif	GAAAGGCAGAC	945	10	+	Arabidopsis thaliana	part of a light response element
TraesCS1A02G338100.1		motif_sequence	18	4	+	organism	short_function
TraesCS1A02G338100.1		motif_sequence	440	4	+	organism	short_function
TraesCS1A02G338100.1		motif_sequence	705	4	-	organism	short_function
TraesCS1A02G338100.1		motif_sequence	731	4	+	organism	short_function
TraesCS1A02G338100.1		motif_sequence	759	4	+	organism	short_function
TraesCS1A02G338100.1		motif_sequence	827	4	+	organism	short_function
TraesCS1A02G338100.1		motif_sequence	1008	4	-	organism	short_function
TraesCS1A02G338100.1		motif_sequence	1031	4	-	organism	short_function
TraesCS1A02G338100.1		motif_sequence	1136	4	-	organism	short_function
TraesCS1A02G338100.1		motif_sequence	1166	4	-	organism	short_function
TraesCS1A02G338100.1		motif_sequence	1258	4	-	organism	short_function
TraesCS1A02G338100.1		motif_sequence	1273	4	+	organism	short_function
TraesCS1A02G338100.1		motif_sequence	1323	4	-	organism	short_function
TraesCS1A02G338100.1		motif_sequence	1443	4	-	organism	short_function
TraesCS1A02G338100.1		motif_sequence	1473	4	-	organism	short_function
TraesCS1A02G338100.1		motif_sequence	1551	4	+	organism	short_function
TraesCS1A02G338100.1		motif_sequence	1578	4	+	organism	short_function
TraesCS1A02G338100.1		motif_sequence	1583	4	+	organism	short_function
TraesCS1A02G338100.1		motif_sequence	1732	4	-	organism	short_function
TraesCS1A02G338100.1		motif_sequence	1753	4	+	organism	short_function
TraesCS1A02G338100.1		motif_sequence	1946	4	-	organism	short_function
TraesCS1A02G338100.1	AuxRR-core	GGTCCAT	435	7	+	Nicotiana tabacum	cis-acting regulatory element involved in auxin responsiveness
TraesCS1A02G338100.1	as-1	TGACG	1596	5	+	Arabidopsis thaliana
TraesCS1A02G338100.1	Unnamed__4	CTCC	503	4	-	Petroselinum hortense
TraesCS1A02G338100.1	Unnamed__4	CTCC	512	4	+	Petroselinum hortense
TraesCS1A02G338100.1	Unnamed__4	CTCC	565	4	+	Petroselinum hortense
TraesCS1A02G338100.1	Unnamed__4	CTCC	642	4	-	Petroselinum hortense
TraesCS1A02G338100.1	Unnamed__4	CTCC	1383	4	-	Petroselinum hortense
TraesCS1A02G338100.1	Unnamed__4	CTCC	1562	4	+	Petroselinum hortense
TraesCS1A02G338100.1	Unnamed__4	CTCC	1565	4	+	Petroselinum hortense
TraesCS1A02G338100.1	Unnamed__4	CTCC	1574	4	+	Petroselinum hortense
TraesCS1A02G338100.1	Unnamed__4	CTCC	1585	4	+	Petroselinum hortense
TraesCS1A02G338100.1	Unnamed__4	CTCC	1651	4	+	Petroselinum hortense
TraesCS1A02G338100.1	Unnamed__4	CTCC	1792	4	+	Petroselinum hortense
TraesCS1A02G338100.1	Unnamed__4	CTCC	1819	4	-	Petroselinum hortense
TraesCS1A02G338100.1	Unnamed__4	CTCC	1962	4	-	Petroselinum hortense
TraesCS1A02G338100.1	MYB-like sequence	TAACCA	870	6	-	Arabidopsis thaliana
TraesCS1A02G338100.1	G-Box	TCCACATGGCA	451	10	-	Triticum aestivum	cis-acting regulatory element involved in light responsiveness
TraesCS1A02G338100.1	G-Box	CACGTT	903	6	+	Pisum sativum	cis-acting regulatory element involved in light responsiveness
TraesCS1A02G338100.1	G-Box	TCCACATGGCA	1315	10	+	Triticum aestivum	cis-acting regulatory element involved in light responsiveness
TraesCS1A02G338100.1	ABRE	ACGTG	903	5	-	Arabidopsis thaliana	cis-acting element involved in the abscisic acid responsiveness
TraesCS1A02G338100.1	Unnamed__16	GCTGCCCGTC	564	9	+	Zea mays
TraesCS1A02G338100.1	AAGAA-motif	GAAAGAA	1311	7	-	Avena sativa
TraesCS1A02G338100.1	MYB	TAACCA	870	6	-	Arabidopsis thaliana
TraesCS1A02G338100.1	MYB	CAACCA	920	6	-	Arabidopsis thaliana
TraesCS1A02G338100.1	CGTCA-motif	CGTCA	1596	5	-	Hordeum vulgare	cis-acting regulatory element involved in the MeJA-responsiveness
TraesCS1A02G338100.1	MBS	CAACTG	1278	6	+	Arabidopsis thaliana	MYB binding site involved in drought-inducibility
TraesCS1A02G338100.1	TGA-element	AACGAC	1020	6	-	Brassica oleracea	auxin-responsive element
TraesCS1A02G387000.1	box S	AGCCACC	995	7	+	Arabidopsis thaliana
TraesCS1A02G387000.1	RY-element	CATGCATG	1104	8	-	Helianthus annuus	cis-acting regulatory element involved in seed-specific regulation
TraesCS1A02G387000.1	RY-element	CATGCATG	1745	8	-	Helianthus annuus	cis-acting regulatory element involved in seed-specific regulation
TraesCS1A02G387000.1	TATA-box	TACAAAA	498	7	-	Oryza sativa	core promoter element around -30 of transcription start
TraesCS1A02G387000.1	TATA-box	TATAA	684	5	-	Arabidopsis thaliana	core promoter element around -30 of transcription start
TraesCS1A02G387000.1	TATA-box	TATA	685	4	+	Arabidopsis thaliana	core promoter element around -30 of transcription start
TraesCS1A02G387000.1	TATA-box	TACAAAA	821	7	-	Oryza sativa	core promoter element around -30 of transcription start
TraesCS1A02G387000.1	TATA-box	TATA	883	4	+	Arabidopsis thaliana	core promoter element around -30 of transcription start
TraesCS1A02G387000.1	TATA-box	TATA	1067	4	-	Arabidopsis thaliana	core promoter element around -30 of transcription start
TraesCS1A02G387000.1	TATA-box	TATA	1239	4	-	Arabidopsis thaliana	core promoter element around -30 of transcription start
TraesCS1A02G387000.1	TATA-box	TACAAAA	1536	7	+	Oryza sativa	core promoter element around -30 of transcription start
TraesCS1A02G387000.1	TATA-box	ATATAT	1955	6	-	Brassica napus	core promoter element around -30 of transcription start
TraesCS1A02G387000.1	TATA-box	TATATA	1956	6	-	Arabidopsis thaliana	core promoter element around -30 of transcription start
TraesCS1A02G387000.1	TATA-box	TATA	1958	4	-	Arabidopsis thaliana	core promoter element around -30 of transcription start
TraesCS1A02G387000.1	CTAG-motif	ACTAGCAGAA	1311	9	-	Avena sativa
TraesCS1A02G387000.1	ATCT-motif	AATCTAATCC	1636	9	-	Pisum sativum	part of a conserved DNA module involved in light responsiveness
TraesCS1A02G387000.1	G-box	CACGTC	1202	6	+	Zea mays	cis-acting regulatory element involved in light responsiveness
TraesCS1A02G387000.1	G-box	CACGTC	1881	6	+	Zea mays	cis-acting regulatory element involved in light responsiveness
TraesCS1A02G387000.1	G-box	CACGTC	1907	6	-	Zea mays	cis-acting regulatory element involved in light responsiveness
TraesCS1A02G387000.1	W box	TTGACC	258	6	-	Arabidopsis thaliana
TraesCS1A02G387000.1	W box	TTGACC	1040	6	-	Arabidopsis thaliana
TraesCS1A02G387000.1	W box	TTGACC	1728	6	-	Arabidopsis thaliana
TraesCS1A02G387000.1	ARE	AAACCA	390	6	-	Zea mays	cis-acting regulatory element essential for the anaerobic induction
TraesCS1A02G387000.1	ARE	AAACCA	886	6	+	Zea mays	cis-acting regulatory element essential for the anaerobic induction
TraesCS1A02G387000.1	ARE	AAACCA	950	6	+	Zea mays	cis-acting regulatory element essential for the anaerobic induction
TraesCS1A02G387000.1	ARE	AAACCA	1655	6	-	Zea mays	cis-acting regulatory element essential for the anaerobic induction
TraesCS1A02G387000.1	CGTCA-motif	CGTCA	43	5	+	Hordeum vulgare	cis-acting regulatory element involved in the MeJA-responsiveness
TraesCS1A02G387000.1	CGTCA-motif	CGTCA	1631	5	-	Hordeum vulgare	cis-acting regulatory element involved in the MeJA-responsiveness
TraesCS1A02G387000.1	A-box	CCGTCC	1940	6	-	Petroselinum crispum	cis-acting regulatory element
TraesCS1A02G387000.1	MYB	CAACAG	1143	6	+	Arabidopsis thaliana
TraesCS1A02G387000.1	MYB	CAACCA	1528	6	+	Arabidopsis thaliana
TraesCS1A02G387000.1	AAGAA-motif	gGTAAAGAAA	1717	10	+	Avena sativa
TraesCS1A02G387000.1	ABRE	ACGTG	1202	5	-	Arabidopsis thaliana	cis-acting element involved in the abscisic acid responsiveness
TraesCS1A02G387000.1	ABRE	ACGTG	1881	5	-	Arabidopsis thaliana	cis-acting element involved in the abscisic acid responsiveness
TraesCS1A02G387000.1	ABRE	CGTACGTGCA	1883	9	+	Hordeum vulgare	cis-acting element involved in the abscisic acid responsiveness
TraesCS1A02G387000.1	ABRE	ACGTG	1908	5	+	Arabidopsis thaliana	cis-acting element involved in the abscisic acid responsiveness
TraesCS1A02G387000.1	LTR	CCGAAA	430	6	-	Hordeum vulgare	cis-acting element involved in low-temperature responsiveness
TraesCS1A02G387000.1	circadian	CAAAGATATC	544	9	-	Lycopersicon esculentum	cis-acting regulatory element involved in circadian control
TraesCS1A02G387000.1	E2Fb	TTTGCCGC	217	8	-	Nicotiana tabacum
TraesCS1A02G387000.1	HD-Zip 1	CAAT(A/T)ATTG	655	8.5	+	Arabidopsis thaliana	element involved in differentiation of the palisade mesophyll cells
TraesCS1A02G387000.1	GTGGC-motif	GATTCTGTGGC	554	10	+	Spinacia oleracea	part of a light responsive element
TraesCS1A02G387000.1	AT~TATA-box	TATATA	1956	6	-	Arabidopsis thaliana
TraesCS1A02G387000.1	as-1	TGACG	43	5	-	Arabidopsis thaliana
TraesCS1A02G387000.1	as-1	TGACG	1631	5	+	Arabidopsis thaliana
TraesCS1A02G387000.1	Unnamed__4	CTCC	17	4	+	Petroselinum hortense
TraesCS1A02G387000.1	Unnamed__4	CTCC	69	4	-	Petroselinum hortense
TraesCS1A02G387000.1	Unnamed__4	CTCC	101	4	+	Petroselinum hortense
TraesCS1A02G387000.1	Unnamed__4	CTCC	176	4	-	Petroselinum hortense
TraesCS1A02G387000.1	Unnamed__4	CTCC	201	4	-	Petroselinum hortense
TraesCS1A02G387000.1	Unnamed__4	CTCC	239	4	+	Petroselinum hortense
TraesCS1A02G387000.1	Unnamed__4	CTCC	267	4	+	Petroselinum hortense
TraesCS1A02G387000.1	Unnamed__4	CTCC	294	4	-	Petroselinum hortense
TraesCS1A02G387000.1	Unnamed__4	CTCC	420	4	+	Petroselinum hortense
TraesCS1A02G387000.1	Unnamed__4	CTCC	462	4	+	Petroselinum hortense
TraesCS1A02G387000.1	Unnamed__4	CTCC	1313	4	+	Petroselinum hortense
TraesCS1A02G387000.1	Unnamed__4	CTCC	1378	4	+	Petroselinum hortense
TraesCS1A02G387000.1	Unnamed__4	CTCC	1393	4	+	Petroselinum hortense
TraesCS1A02G387000.1	Unnamed__4	CTCC	1405	4	+	Petroselinum hortense
TraesCS1A02G387000.1	Unnamed__4	CTCC	1408	4	+	Petroselinum hortense
TraesCS1A02G387000.1	Unnamed__4	CTCC	1475	4	-	Petroselinum hortense
TraesCS1A02G387000.1	Unnamed__4	CTCC	1693	4	-	Petroselinum hortense
TraesCS1A02G387000.1	Unnamed__4	CTCC	1787	4	+	Petroselinum hortense
TraesCS1A02G387000.1	Unnamed__4	CTCC	1859	4	-	Petroselinum hortense
TraesCS1A02G387000.1	Unnamed__4	CTCC	1914	4	+	Petroselinum hortense
TraesCS1A02G387000.1	Unnamed__4	CTCC	1935	4	+	Petroselinum hortense
TraesCS1A02G387000.1		motif_sequence	163	4	-	organism	short_function
TraesCS1A02G387000.1		motif_sequence	176	4	-	organism	short_function
TraesCS1A02G387000.1		motif_sequence	180	4	+	organism	short_function
TraesCS1A02G387000.1		motif_sequence	276	4	+	organism	short_function
TraesCS1A02G387000.1		motif_sequence	418	4	+	organism	short_function
TraesCS1A02G387000.1		motif_sequence	460	4	+	organism	short_function
TraesCS1A02G387000.1		motif_sequence	492	4	+	organism	short_function
TraesCS1A02G387000.1		motif_sequence	847	4	-	organism	short_function
TraesCS1A02G387000.1		motif_sequence	1019	4	-	organism	short_function
TraesCS1A02G387000.1		motif_sequence	1154	4	+	organism	short_function
TraesCS1A02G387000.1		motif_sequence	1440	4	-	organism	short_function
TraesCS1A02G387000.1		motif_sequence	1475	4	-	organism	short_function
TraesCS1A02G387000.1		motif_sequence	1696	4	-	organism	short_function
TraesCS1A02G387000.1		motif_sequence	1785	4	+	organism	short_function
TraesCS1A02G387000.1		motif_sequence	1976	4	+	organism	short_function
TraesCS1A02G387000.1	Sp1	GGGCGG	1838	6	+	Oryza sativa	light responsive element
TraesCS1A02G387000.1	Sp1	GGGCGG	1898	6	-	Oryza sativa	light responsive element
TraesCS1A02G387000.1	TC-rich repeats	GTTTTCTTAC	1810	9	-	Nicotiana tabacum	cis-acting element involved in defense and stress responsiveness
TraesCS1A02G387000.1	MYC	CATTTG	436	6	-	Arabidopsis thaliana
TraesCS1A02G387000.1	MYC	CATGTG	1033	6	+	Arabidopsis thaliana
TraesCS1A02G387000.1	Myb	TAACTG	1532	6	-	Arabidopsis thaliana
TraesCS1A02G387000.1	TGACG-motif	TGACG	43	5	-	Hordeum vulgare	cis-acting regulatory element involved in the MeJA-responsiveness
TraesCS1A02G387000.1	TGACG-motif	TGACG	1631	5	+	Hordeum vulgare	cis-acting regulatory element involved in the MeJA-responsiveness
TraesCS1A02G387000.1	WRE3	CCACCT	1383	6	+	Pisum sativum
TraesCS1A02G387000.1	CCGTCC-box	CCGTCC	1940	6	-	Petroselinum hortense
TraesCS1A02G387000.1	TATC-box	TATCCCA	1484	7	-	Oryza sativa	cis-acting element involved in gibberellin-responsiveness
TraesCS1A02G387000.1	CAAT-box	CAAT	11	4	-	Nicotiana glutinosa
TraesCS1A02G387000.1	CAAT-box	CAAT	56	4	-	Nicotiana glutinosa
TraesCS1A02G387000.1	CAAT-box	CAAT	353	4	+	Nicotiana glutinosa
TraesCS1A02G387000.1	CAAT-box	CAAAT	436	5	+	Pisum sativum	common cis-acting element in promoter and enhancer regions
TraesCS1A02G387000.1	CAAT-box	CAAT	482	4	-	Nicotiana glutinosa
TraesCS1A02G387000.1	CAAT-box	CAAAT	609	5	-	Pisum sativum	common cis-acting element in promoter and enhancer regions
TraesCS1A02G387000.1	CAAT-box	CAAAT	624	5	-	Pisum sativum	common cis-acting element in promoter and enhancer regions
TraesCS1A02G387000.1	CAAT-box	CAAT	655	4	+	Nicotiana glutinosa
TraesCS1A02G387000.1	CAAT-box	CCAAT	660	5	-	Arabidopsis thaliana	common cis-acting element in promoter and enhancer regions
TraesCS1A02G387000.1	CAAT-box	CAAT	807	4	-	Nicotiana glutinosa
TraesCS1A02G387000.1	CAAT-box	CAAT	974	4	-	Nicotiana glutinosa
TraesCS1A02G387000.1	CAAT-box	CAAAT	1043	5	+	Pisum sativum	common cis-acting element in promoter and enhancer regions
TraesCS1A02G387000.1	CAAT-box	CAAAT	1137	5	-	Pisum sativum	common cis-acting element in promoter and enhancer regions
TraesCS1A02G387000.1	CAAT-box	CCAAT	1468	5	-	Arabidopsis thaliana	common cis-acting element in promoter and enhancer regions
TraesCS1A02G387000.1	CAAT-box	CAAT	1524	4	-	Nicotiana glutinosa
TraesCS1A02G387000.1	CAAT-box	CAAAT	1604	5	-	Pisum sativum	common cis-acting element in promoter and enhancer regions
TraesCS1A02G387000.1	CAAT-box	CAAT	1891	4	+	Nicotiana glutinosa
TraesCS1A02G387000.1	Myb-binding site	CAACAG	1143	6	+	Nicotiana tabacum
TraesCS1A02G387000.1	TCT-motif	TCTTAC	62	6	-	Arabidopsis thaliana	part of a light responsive element
TraesCS1A02G387000.1	TCT-motif	TCTTAC	1810	6	-	Arabidopsis thaliana	part of a light responsive element
TraesCS1A02G387000.1	dOCT	CTCGGATC	1370	8	+	Zea mays
TraesCS1A02G387000.1	dOCT	CTCGGATC	1568	8	+	Zea mays
TraesCS1A02G387000.1	CCGTCC motif	CCGTCC	1940	6	-	Nicotiana tabacum
TraesCS1A02G387000.1	AE-box	AGAAACAA	522	8	+	Arabidopsis thaliana	part of a module for light response
TraesCS1A02G387000.1	STRE	AGGGG	457	5	-	Arabidopsis thaliana
TraesCS1A02G387000.1	Unnamed__1	CGTGG	23	5	-	Zea mays
TraesCS1A02G387000.1	Unnamed__1	CGTGG	1012	5	+	Zea mays
TraesCS1A02G387000.1	Unnamed__1	CGTGG	1201	5	-	Zea mays
TraesCS1A02G387000.1	DRE1	ACCGAGA	1713	7	-	Zea mays
TraesCS1B02G193300.1	TCT-motif	TCTTAC	1656	6	-	Arabidopsis thaliana	part of a light responsive element
TraesCS1B02G193300.1	CAAT-box	TGCCAAC	6	7	+	Petunia hybrida	common cis-acting element in promoter and enhancer regions
TraesCS1B02G193300.1	CAAT-box	CAAT	45	4	-	Nicotiana glutinosa
TraesCS1B02G193300.1	CAAT-box	CAAT	51	4	+	Nicotiana glutinosa
TraesCS1B02G193300.1	CAAT-box	CCAAT	87	5	+	Arabidopsis thaliana	common cis-acting element in promoter and enhancer regions
TraesCS1B02G193300.1	CAAT-box	CAAT	88	4	+	Nicotiana glutinosa
TraesCS1B02G193300.1	CAAT-box	CAAT	124	4	-	Nicotiana glutinosa
TraesCS1B02G193300.1	CAAT-box	CAAT	128	4	+	Nicotiana glutinosa
TraesCS1B02G193300.1	CAAT-box	TGCCAAC	240	7	-	Petunia hybrida	common cis-acting element in promoter and enhancer regions
TraesCS1B02G193300.1	CAAT-box	CAAT	320	4	+	Nicotiana glutinosa
TraesCS1B02G193300.1	CAAT-box	CAAT	333	4	-	Nicotiana glutinosa
TraesCS1B02G193300.1	CAAT-box	CAAAT	345	5	-	Pisum sativum	common cis-acting element in promoter and enhancer regions
TraesCS1B02G193300.1	CAAT-box	CAAT	365	4	+	Nicotiana glutinosa
TraesCS1B02G193300.1	CAAT-box	CCAAT	367	5	-	Arabidopsis thaliana	common cis-acting element in promoter and enhancer regions
TraesCS1B02G193300.1	CAAT-box	CCAAT	473	5	-	Arabidopsis thaliana	common cis-acting element in promoter and enhancer regions
TraesCS1B02G193300.1	CAAT-box	CAAT	491	4	-	Nicotiana glutinosa
TraesCS1B02G193300.1	CAAT-box	TGCAAATCT	525	9	+	Brassica juncea	common cis-acting element in promoter and enhancer regions
TraesCS1B02G193300.1	CAAT-box	CAAAT	527	5	+	Pisum sativum	common cis-acting element in promoter and enhancer regions
TraesCS1B02G193300.1	CAAT-box	CAAT	634	4	+	Nicotiana glutinosa
TraesCS1B02G193300.1	CAAT-box	CAAT	747	4	+	Nicotiana glutinosa
TraesCS1B02G193300.1	CAAT-box	CAAT	903	4	-	Nicotiana glutinosa
TraesCS1B02G193300.1	CAAT-box	CAAT	1084	4	+	Nicotiana glutinosa
TraesCS1B02G193300.1	CAAT-box	CAAT	1238	4	-	Nicotiana glutinosa
TraesCS1B02G193300.1	CAAT-box	CAAAT	1311	5	+	Pisum sativum	common cis-acting element in promoter and enhancer regions
TraesCS1B02G193300.1	CAAT-box	CAAAT	1321	5	-	Pisum sativum	common cis-acting element in promoter and enhancer regions
TraesCS1B02G193300.1	CAAT-box	CAAAT	1350	5	-	Pisum sativum	common cis-acting element in promoter and enhancer regions
TraesCS1B02G193300.1	CAAT-box	CAAAT	1395	5	+	Pisum sativum	common cis-acting element in promoter and enhancer regions
TraesCS1B02G193300.1	CAAT-box	CCAAT	1437	5	+	Arabidopsis thaliana	common cis-acting element in promoter and enhancer regions
TraesCS1B02G193300.1	CAAT-box	CAAT	1438	4	+	Nicotiana glutinosa
TraesCS1B02G193300.1	CAAT-box	CAAT	1480	4	-	Nicotiana glutinosa
TraesCS1B02G193300.1	CAAT-box	CAAAT	1517	5	+	Pisum sativum	common cis-acting element in promoter and enhancer regions
TraesCS1B02G193300.1	CAAT-box	CAAAT	1548	5	+	Pisum sativum	common cis-acting element in promoter and enhancer regions
TraesCS1B02G193300.1	CAAT-box	CAAAT	1594	5	-	Pisum sativum	common cis-acting element in promoter and enhancer regions
TraesCS1B02G193300.1	CAAT-box	CAAT	1638	4	+	Nicotiana glutinosa
TraesCS1B02G193300.1	CAAT-box	CAAT	1695	4	-	Nicotiana glutinosa
TraesCS1B02G193300.1	CAAT-box	CAAT	1730	4	-	Nicotiana glutinosa
TraesCS1B02G193300.1	CAAT-box	CAAT	1801	4	-	Nicotiana glutinosa
TraesCS1B02G193300.1	CAAT-box	CAAAT	1819	5	+	Pisum sativum	common cis-acting element in promoter and enhancer regions
TraesCS1B02G193300.1	Myb-binding site	CAACAG	238	6	-	Nicotiana tabacum
TraesCS1B02G193300.1	Myb-binding site	CAACAG	974	6	+	Nicotiana tabacum
TraesCS1B02G193300.1	Myb-binding site	CAACAG	1362	6	+	Nicotiana tabacum
TraesCS1B02G193300.1	MSA-like	(T/C)C(T/C)AACGG(T/C)(T/C)A	1825	8.5	-	Catharanthus roseus	cis-acting element involved in cell cycle regulation
TraesCS1B02G193300.1	CCAAT-box	CAACGG	1495	6	+	Hordeum vulgare	MYBHv1 binding site
TraesCS1B02G193300.1	DRE1	ACCGAGA	1973	7	+	Zea mays
TraesCS1B02G193300.1	STRE	AGGGG	249	5	-	Arabidopsis thaliana
TraesCS1B02G193300.1	STRE	AGGGG	263	5	-	Arabidopsis thaliana
TraesCS1B02G193300.1	STRE	AGGGG	541	5	+	Arabidopsis thaliana
TraesCS1B02G193300.1	STRE	AGGGG	1232	5	-	Arabidopsis thaliana
TraesCS1B02G193300.1	Unnamed__1	CGTGG	218	5	+	Zea mays
TraesCS1B02G193300.1	Unnamed__1	CGTGG	629	5	+	Zea mays
TraesCS1B02G193300.1	Unnamed__1	CGTGG	698	5	-	Zea mays
TraesCS1B02G193300.1	Unnamed__1	CGTGG	1110	5	-	Zea mays
TraesCS1B02G193300.1	Unnamed__1	CGTGG	1175	5	-	Zea mays
TraesCS1B02G193300.1	Unnamed__1	CGTGG	1532	5	-	Zea mays
TraesCS1B02G193300.1	Unnamed__1	CGTGG	1808	5	-	Zea mays
TraesCS1B02G193300.1	Unnamed__1	CGTGG	1868	5	-	Zea mays
TraesCS1B02G193300.1	Unnamed__1	CGTGG	1920	5	-	Zea mays
TraesCS1B02G193300.1	ERE	ATTTCATA	1704	8	-	Nicotiana glutinos
TraesCS1B02G193300.1	DRE core	GCCGAC	376	6	+	Arabidopsis thaliana
TraesCS1B02G193300.1	Myb	CAACTG	305	6	+	Arabidopsis thaliana
TraesCS1B02G193300.1	Myb	CAACTG	456	6	-	Arabidopsis thaliana
TraesCS1B02G193300.1	Myb	CAACTG	621	6	-	Arabidopsis thaliana
TraesCS1B02G193300.1	Myb	CAACTG	734	6	-	Arabidopsis thaliana
TraesCS1B02G193300.1	Myb	TAACTG	803	6	+	Arabidopsis thaliana
TraesCS1B02G193300.1	Myb	CAACTG	880	6	-	Arabidopsis thaliana
TraesCS1B02G193300.1	MYB recognition site	CCGTTG	1495	6	-	Arabidopsis thaliana
TraesCS1B02G193300.1	MYC	CAATTG	365	6	+	Arabidopsis thaliana
TraesCS1B02G193300.1	MYC	CATGTG	444	6	-	Arabidopsis thaliana
TraesCS1B02G193300.1	MYC	CATGTG	1069	6	-	Arabidopsis thaliana
TraesCS1B02G193300.1	MYC	CATTTG	1593	6	+	Arabidopsis thaliana
TraesCS1B02G193300.1	Sp1	GGGCGG	702	6	+	Oryza sativa	light responsive element
TraesCS1B02G193300.1		motif_sequence	98	4	+	organism	short_function
TraesCS1B02G193300.1		motif_sequence	153	4	+	organism	short_function
TraesCS1B02G193300.1		motif_sequence	169	4	+	organism	short_function
TraesCS1B02G193300.1		motif_sequence	196	4	+	organism	short_function
TraesCS1B02G193300.1		motif_sequence	278	4	+	organism	short_function
TraesCS1B02G193300.1		motif_sequence	295	4	+	organism	short_function
TraesCS1B02G193300.1		motif_sequence	322	4	+	organism	short_function
TraesCS1B02G193300.1		motif_sequence	392	4	-	organism	short_function
TraesCS1B02G193300.1		motif_sequence	436	4	-	organism	short_function
TraesCS1B02G193300.1		motif_sequence	453	4	-	organism	short_function
TraesCS1B02G193300.1		motif_sequence	605	4	-	organism	short_function
TraesCS1B02G193300.1		motif_sequence	648	4	-	organism	short_function
TraesCS1B02G193300.1		motif_sequence	692	4	-	organism	short_function
TraesCS1B02G193300.1		motif_sequence	717	4	-	organism	short_function
TraesCS1B02G193300.1		motif_sequence	761	4	-	organism	short_function
TraesCS1B02G193300.1		motif_sequence	842	4	-	organism	short_function
TraesCS1B02G193300.1		motif_sequence	863	4	-	organism	short_function
TraesCS1B02G193300.1		motif_sequence	894	4	-	organism	short_function
TraesCS1B02G193300.1		motif_sequence	1001	4	+	organism	short_function
TraesCS1B02G193300.1		motif_sequence	1096	4	+	organism	short_function
TraesCS1B02G193300.1		motif_sequence	1106	4	+	organism	short_function
TraesCS1B02G193300.1		motif_sequence	1650	4	-	organism	short_function
TraesCS1B02G193300.1		motif_sequence	1663	4	-	organism	short_function
TraesCS1B02G193300.1		motif_sequence	1752	4	-	organism	short_function
TraesCS1B02G193300.1		motif_sequence	1888	4	+	organism	short_function
TraesCS1B02G193300.1	WRE3	CCACCT	257	6	+	Pisum sativum
TraesCS1B02G193300.1	ABRE	ACGTG	816	5	-	Arabidopsis thaliana	cis-acting element involved in the abscisic acid responsiveness
TraesCS1B02G193300.1	ABRE	ACGTG	958	5	-	Arabidopsis thaliana	cis-acting element involved in the abscisic acid responsiveness
TraesCS1B02G193300.1	ABRE	ACGTG	1211	5	+	Arabidopsis thaliana	cis-acting element involved in the abscisic acid responsiveness
TraesCS1B02G193300.1	LTR	CCGAAA	1162	6	-	Hordeum vulgare	cis-acting element involved in low-temperature responsiveness
TraesCS1B02G193300.1	GCN4_motif	TGAGTCA	1135	7	+	Oryza sativa	cis-regulatory element involved in endosperm expression
TraesCS1B02G193300.1	Unnamed__4	CTCC	206	4	+	Petroselinum hortense
TraesCS1B02G193300.1	Unnamed__4	CTCC	261	4	+	Petroselinum hortense
TraesCS1B02G193300.1	Unnamed__4	CTCC	339	4	+	Petroselinum hortense
TraesCS1B02G193300.1	Unnamed__4	CTCC	777	4	-	Petroselinum hortense
TraesCS1B02G193300.1	Unnamed__4	CTCC	793	4	-	Petroselinum hortense
TraesCS1B02G193300.1	Unnamed__4	CTCC	831	4	-	Petroselinum hortense
TraesCS1B02G193300.1	Unnamed__4	CTCC	894	4	-	Petroselinum hortense
TraesCS1B02G193300.1	Unnamed__4	CTCC	1179	4	-	Petroselinum hortense
TraesCS1B02G193300.1	Unnamed__4	CTCC	1895	4	+	Petroselinum hortense
TraesCS1B02G193300.1	Unnamed__4	CTCC	1933	4	+	Petroselinum hortense
TraesCS1B02G193300.1	Unnamed__4	CTCC	1962	4	+	Petroselinum hortense
TraesCS1B02G193300.1	Box 4	ATTAAT	1398	6	-	Petroselinum crispum	part of a conserved DNA module involved in light responsiveness
TraesCS1B02G193300.1	Box 4	ATTAAT	1476	6	-	Petroselinum crispum	part of a conserved DNA module involved in light responsiveness
TraesCS1B02G193300.1	G-box	CACGTC	816	6	+	Zea mays	cis-acting regulatory element involved in light responsiveness
TraesCS1B02G193300.1	G-box	CACGTC	958	6	+	Zea mays	cis-acting regulatory element involved in light responsiveness
TraesCS1B02G193300.1	G-box	CACGAC	1111	6	+	Zea mays	cis-acting regulatory element involved in light responsiveness
TraesCS1B02G193300.1	G-box	CACGTC	1210	6	-	Zea mays	cis-acting regulatory element involved in light responsiveness
TraesCS1B02G193300.1	TATA-box	TATA	21	4	+	Arabidopsis thaliana	core promoter element around -30 of transcription start
TraesCS1B02G193300.1	TATA-box	TATA	63	4	+	Arabidopsis thaliana	core promoter element around -30 of transcription start
TraesCS1B02G193300.1	TATA-box	tcTATAAATAgg	342	11	-	Nicotiana tabacum	core promoter element around -30 of transcription start
TraesCS1B02G193300.1	TATA-box	ATATAA	504	6	+	Brassica oleracea	core promoter element around -30 of transcription start
TraesCS1B02G193300.1	TATA-box	TATA	505	4	+	Arabidopsis thaliana	core promoter element around -30 of transcription start
TraesCS1B02G193300.1	TATA-box	ATTATA	1222	6	+	Brassica napus	core promoter element around -30 of transcription start
TraesCS1B02G193300.1	TATA-box	TATAA	1223	5	-	Arabidopsis thaliana	core promoter element around -30 of transcription start
TraesCS1B02G193300.1	TATA-box	TATA	1224	4	-	Arabidopsis thaliana	core promoter element around -30 of transcription start
TraesCS1B02G193300.1	TATA-box	ATATAA	1414	6	+	Brassica oleracea	core promoter element around -30 of transcription start
TraesCS1B02G193300.1	TATA-box	TATA	1415	4	-	Arabidopsis thaliana	core promoter element around -30 of transcription start
TraesCS1B02G193300.1	TATA-box	TATA	1445	4	-	Arabidopsis thaliana	core promoter element around -30 of transcription start
TraesCS1B02G193300.1	TATA-box	ATATAA	1466	6	+	Brassica oleracea	core promoter element around -30 of transcription start
TraesCS1B02G193300.1	TATA-box	TATA	1467	4	-	Arabidopsis thaliana	core promoter element around -30 of transcription start
TraesCS1B02G193300.1	TATA-box	ATATAA	1502	6	+	Brassica oleracea	core promoter element around -30 of transcription start
TraesCS1B02G193300.1	TATA-box	TATA	1503	4	-	Arabidopsis thaliana	core promoter element around -30 of transcription start
TraesCS1B02G193300.1	TATA-box	TATA	1823	4	-	Arabidopsis thaliana	core promoter element around -30 of transcription start
TraesCS1B02G193300.1	TATA-box	TATAA	1861	5	-	Arabidopsis thaliana	core promoter element around -30 of transcription start
TraesCS1B02G193300.1	TATA-box	TATA	1862	4	-	Arabidopsis thaliana	core promoter element around -30 of transcription start
TraesCS1B02G193300.1	GC-motif	CCCCCG	705	6	-	Zea mays	enhancer-like element involved in anoxic specific inducibility
TraesCS1B02G193300.1	MYB	CAACCA	136	6	+	Arabidopsis thaliana
TraesCS1B02G193300.1	MYB	CAACAG	238	6	-	Arabidopsis thaliana
TraesCS1B02G193300.1	MYB	CAACAG	974	6	+	Arabidopsis thaliana
TraesCS1B02G193300.1	MYB	CAACAG	1362	6	+	Arabidopsis thaliana
TraesCS1B02G193300.1	MYB	CAACCA	1369	6	+	Arabidopsis thaliana
TraesCS1B02G193300.1	MBS	CAACTG	305	6	+	Arabidopsis thaliana	MYB binding site involved in drought-inducibility
TraesCS1B02G193300.1	MBS	CAACTG	456	6	-	Arabidopsis thaliana	MYB binding site involved in drought-inducibility
TraesCS1B02G193300.1	MBS	CAACTG	621	6	-	Arabidopsis thaliana	MYB binding site involved in drought-inducibility
TraesCS1B02G193300.1	MBS	CAACTG	734	6	-	Arabidopsis thaliana	MYB binding site involved in drought-inducibility
TraesCS1B02G193300.1	MBS	CAACTG	880	6	-	Arabidopsis thaliana	MYB binding site involved in drought-inducibility
TraesCS1B02G193300.1	ARE	AAACCA	84	6	+	Zea mays	cis-acting regulatory element essential for the anaerobic induction
TraesCS1B02G193300.1	ARE	AAACCA	546	6	-	Zea mays	cis-acting regulatory element essential for the anaerobic induction
TraesCS1B02G193300.1	ARE	AAACCA	1865	6	+	Zea mays	cis-acting regulatory element essential for the anaerobic induction
TraesCS1B02G284700.1	RY-element	CATGCATG	195	8	+	Helianthus annuus	cis-acting regulatory element involved in seed-specific regulation
TraesCS1B02G284700.1	ACTCATCCT sequence	ACTCATCCT	170	9	-	Arabidopsis thaliana
TraesCS1B02G284700.1	TATA-box	TACAAAA	400	7	-	Oryza sativa	core promoter element around -30 of transcription start
TraesCS1B02G284700.1	TATA-box	TATA	469	4	+	Arabidopsis thaliana	core promoter element around -30 of transcription start
TraesCS1B02G284700.1	TATA-box	TATA	1145	4	-	Arabidopsis thaliana	core promoter element around -30 of transcription start
TraesCS1B02G284700.1	TATA-box	TATAAAA	1306	7	-	Pisum sativum	core promoter element around -30 of transcription start
TraesCS1B02G284700.1	TATA-box	TATAAA	1307	6	-	Helianthus annuus	core promoter element around -30 of transcription start
TraesCS1B02G284700.1	TATA-box	TATAA	1308	5	-	Arabidopsis thaliana	core promoter element around -30 of transcription start
TraesCS1B02G284700.1	TATA-box	TATA	1309	4	-	Arabidopsis thaliana	core promoter element around -30 of transcription start
TraesCS1B02G284700.1	TATA-box	TATA	1917	4	-	Arabidopsis thaliana	core promoter element around -30 of transcription start
TraesCS1B02G284700.1	TATA-box	TATA	1922	4	-	Arabidopsis thaliana	core promoter element around -30 of transcription start
TraesCS1B02G284700.1	TGA-element	AACGAC	639	6	+	Brassica oleracea	auxin-responsive element
TraesCS1B02G284700.1	G-box	CACGTC	98	6	-	Zea mays	cis-acting regulatory element involved in light responsiveness
TraesCS1B02G284700.1	G-box	CACGTG	303	6	+	Arabidopsis thaliana	cis-acting regulatory element involved in light responsiveness
TraesCS1B02G284700.1	G-box	CACGTC	1092	6	+	Zea mays	cis-acting regulatory element involved in light responsiveness
TraesCS1B02G284700.1	G-box	CACGAC	1261	6	-	Zea mays	cis-acting regulatory element involved in light responsiveness
TraesCS1B02G284700.1	G-box	TACGTG	1319	6	-	Arabidopsis thaliana	cis-acting regulatory element involved in light responsiveness
TraesCS1B02G284700.1	G-box	TACGTG	1735	6	-	Arabidopsis thaliana	cis-acting regulatory element involved in light responsiveness
TraesCS1B02G284700.1	G-box	TACGTG	1748	6	-	Arabidopsis thaliana	cis-acting regulatory element involved in light responsiveness
TraesCS1B02G284700.1	GARE-motif	TCTGTTG	936	7	-	Brassica oleracea	gibberellin-responsive element
TraesCS1B02G284700.1	W box	TTGACC	653	6	+	Arabidopsis thaliana
TraesCS1B02G284700.1	CGTCA-motif	CGTCA	97	5	-	Hordeum vulgare	cis-acting regulatory element involved in the MeJA-responsiveness
TraesCS1B02G284700.1	CGTCA-motif	CGTCA	1345	5	+	Hordeum vulgare	cis-acting regulatory element involved in the MeJA-responsiveness
TraesCS1B02G284700.1	CGTCA-motif	CGTCA	1680	5	+	Hordeum vulgare	cis-acting regulatory element involved in the MeJA-responsiveness
TraesCS1B02G284700.1	MBS	CAACTG	126	6	+	Arabidopsis thaliana	MYB binding site involved in drought-inducibility
TraesCS1B02G284700.1	MBS	CAACTG	569	6	+	Arabidopsis thaliana	MYB binding site involved in drought-inducibility
TraesCS1B02G284700.1	SARE	TTCGACCATCTT	64	11	-	Nicotiana tabacum	cis-acting element involved in salicylic acid responsiveness
TraesCS1B02G284700.1	AAGAA-motif	GAAAGAA	980	7	+	Avena sativa
TraesCS1B02G284700.1	AAGAA-motif	gGTAAAGAAA	1367	9	-	Avena sativa
TraesCS1B02G284700.1	A-box	CCGTCC	669	6	+	Petroselinum crispum	cis-acting regulatory element
TraesCS1B02G284700.1	MYB	CAACCA	747	6	+	Arabidopsis thaliana
TraesCS1B02G284700.1	MYB	CAACAG	936	6	+	Arabidopsis thaliana
TraesCS1B02G284700.1	MYB	TAACCA	1231	6	+	Arabidopsis thaliana
TraesCS1B02G284700.1	MYB	CAACCA	1693	6	+	Arabidopsis thaliana
TraesCS1B02G284700.1	ABRE	ACGTG	99	5	+	Arabidopsis thaliana	cis-acting element involved in the abscisic acid responsiveness
TraesCS1B02G284700.1	ABRE	CACGTG	303	6	+	Arabidopsis thaliana	cis-acting element involved in the abscisic acid responsiveness
TraesCS1B02G284700.1	ABRE	ACGTG	304	5	+	Arabidopsis thaliana	cis-acting element involved in the abscisic acid responsiveness
TraesCS1B02G284700.1	ABRE	GCCGCGTGGC	680	10	-	Oryza sativa	cis-acting element involved in the abscisic acid responsiveness
TraesCS1B02G284700.1	ABRE	ACGTG	756	5	-	Arabidopsis thaliana	cis-acting element involved in the abscisic acid responsiveness
TraesCS1B02G284700.1	ABRE	ACGTG	1092	5	-	Arabidopsis thaliana	cis-acting element involved in the abscisic acid responsiveness
TraesCS1B02G284700.1	ABRE	ACGTG	1319	5	-	Arabidopsis thaliana	cis-acting element involved in the abscisic acid responsiveness
TraesCS1B02G284700.1	ABRE	CGTACGTGCA	1717	9	+	Hordeum vulgare	cis-acting element involved in the abscisic acid responsiveness
TraesCS1B02G284700.1	ABRE	ACGTG	1735	5	-	Arabidopsis thaliana	cis-acting element involved in the abscisic acid responsiveness
TraesCS1B02G284700.1	ABRE	CGTACGTGCA	1737	9	+	Hordeum vulgare	cis-acting element involved in the abscisic acid responsiveness
TraesCS1B02G284700.1	ABRE	ACGTG	1748	5	-	Arabidopsis thaliana	cis-acting element involved in the abscisic acid responsiveness
TraesCS1B02G284700.1	G-Box	CACGTG	303	6	+	Pisum sativum	cis-acting regulatory element involved in light responsiveness
TraesCS1B02G284700.1	G-Box	CACGTT	756	6	+	Pisum sativum	cis-acting regulatory element involved in light responsiveness
TraesCS1B02G284700.1	LTR	CCGAAA	906	6	+	Hordeum vulgare	cis-acting element involved in low-temperature responsiveness
TraesCS1B02G284700.1	ACE	CTAACGTATT	717	9	+	Petroselinum crispum	cis-acting element involved in light responsiveness
TraesCS1B02G284700.1	HD-Zip 1	CAAT(A/T)ATTG	345	8	+	Arabidopsis thaliana	element involved in differentiation of the palisade mesophyll cells
TraesCS1B02G284700.1	MYB-like sequence	TAACCA	1231	6	+	Arabidopsis thaliana
TraesCS1B02G284700.1	O2-site	GATGATGTGG	1590	9	-	Zea mays	cis-acting regulatory element involved in zein metabolism regulation
TraesCS1B02G284700.1	Unnamed__4	CTCC	41	4	-	Petroselinum hortense
TraesCS1B02G284700.1	Unnamed__4	CTCC	54	4	-	Petroselinum hortense
TraesCS1B02G284700.1	Unnamed__4	CTCC	87	4	-	Petroselinum hortense
TraesCS1B02G284700.1	Unnamed__4	CTCC	210	4	-	Petroselinum hortense
TraesCS1B02G284700.1	Unnamed__4	CTCC	217	4	-	Petroselinum hortense
TraesCS1B02G284700.1	Unnamed__4	CTCC	229	4	+	Petroselinum hortense
TraesCS1B02G284700.1	Unnamed__4	CTCC	376	4	+	Petroselinum hortense
TraesCS1B02G284700.1	Unnamed__4	CTCC	614	4	-	Petroselinum hortense
TraesCS1B02G284700.1	Unnamed__4	CTCC	693	4	+	Petroselinum hortense
TraesCS1B02G284700.1	Unnamed__4	CTCC	792	4	+	Petroselinum hortense
TraesCS1B02G284700.1	Unnamed__4	CTCC	889	4	+	Petroselinum hortense
TraesCS1B02G284700.1	Unnamed__4	CTCC	919	4	-	Petroselinum hortense
TraesCS1B02G284700.1	Unnamed__4	CTCC	1169	4	-	Petroselinum hortense
TraesCS1B02G284700.1	Unnamed__4	CTCC	1399	4	-	Petroselinum hortense
TraesCS1B02G284700.1	Unnamed__4	CTCC	1572	4	+	Petroselinum hortense
TraesCS1B02G284700.1	Unnamed__4	CTCC	1639	4	+	Petroselinum hortense
TraesCS1B02G284700.1	Unnamed__4	CTCC	1871	4	+	Petroselinum hortense
TraesCS1B02G284700.1	Unnamed__4	CTCC	1902	4	-	Petroselinum hortense
TraesCS1B02G284700.1	Unnamed__4	CTCC	1906	4	+	Petroselinum hortense
TraesCS1B02G284700.1	Unnamed__4	CTCC	1958	4	+	Petroselinum hortense
TraesCS1B02G284700.1	as-1	TGACG	97	5	+	Arabidopsis thaliana
TraesCS1B02G284700.1	as-1	TGACG	1345	5	-	Arabidopsis thaliana
TraesCS1B02G284700.1	as-1	TGACG	1680	5	-	Arabidopsis thaliana
TraesCS1B02G284700.1		motif_sequence	41	4	-	organism	short_function
TraesCS1B02G284700.1		motif_sequence	220	4	-	organism	short_function
TraesCS1B02G284700.1		motif_sequence	250	4	-	organism	short_function
TraesCS1B02G284700.1		motif_sequence	298	4	+	organism	short_function
TraesCS1B02G284700.1		motif_sequence	502	4	-	organism	short_function
TraesCS1B02G284700.1		motif_sequence	766	4	-	organism	short_function
TraesCS1B02G284700.1		motif_sequence	790	4	+	organism	short_function
TraesCS1B02G284700.1		motif_sequence	887	4	+	organism	short_function
TraesCS1B02G284700.1		motif_sequence	901	4	+	organism	short_function
TraesCS1B02G284700.1		motif_sequence	919	4	-	organism	short_function
TraesCS1B02G284700.1		motif_sequence	1351	4	+	organism	short_function
TraesCS1B02G284700.1		motif_sequence	1570	4	+	organism	short_function
TraesCS1B02G284700.1	Sp1	GGGCGG	564	6	-	Oryza sativa	light responsive element
TraesCS1B02G284700.1	Sp1	GGGCGG	1754	6	-	Oryza sativa	light responsive element
TraesCS1B02G284700.1	MYC	CAATTG	12	6	+	Arabidopsis thaliana
TraesCS1B02G284700.1	MYC	CATTTG	115	6	+	Arabidopsis thaliana
TraesCS1B02G284700.1	MYC	CATGTG	251	6	-	Arabidopsis thaliana
TraesCS1B02G284700.1	MYC	CATGTG	297	6	+	Arabidopsis thaliana
TraesCS1B02G284700.1	MYC	CATGTG	325	6	+	Arabidopsis thaliana
TraesCS1B02G284700.1	MYC	CATTTG	1178	6	-	Arabidopsis thaliana
TraesCS1B02G284700.1	Myb	CAACTG	126	6	+	Arabidopsis thaliana
TraesCS1B02G284700.1	Myb	CAACTG	569	6	+	Arabidopsis thaliana
TraesCS1B02G284700.1	P-box	CCTTTTG	649	7	+	Oryza sativa	gibberellin-responsive element
TraesCS1B02G284700.1	P-box	CCTTTTG	1074	7	+	Oryza sativa	gibberellin-responsive element
TraesCS1B02G284700.1	ABRE4	CACGTA	1319	6	+	Zea mays
TraesCS1B02G284700.1	ABRE4	CACGTA	1735	6	+	Zea mays
TraesCS1B02G284700.1	ABRE4	CACGTA	1748	6	+	Zea mays
TraesCS1B02G284700.1	TGACG-motif	TGACG	97	5	+	Hordeum vulgare	cis-acting regulatory element involved in the MeJA-responsiveness
TraesCS1B02G284700.1	TGACG-motif	TGACG	1345	5	-	Hordeum vulgare	cis-acting regulatory element involved in the MeJA-responsiveness
TraesCS1B02G284700.1	TGACG-motif	TGACG	1680	5	-	Hordeum vulgare	cis-acting regulatory element involved in the MeJA-responsiveness
TraesCS1B02G284700.1	WRE3	CCACCT	657	6	+	Pisum sativum
TraesCS1B02G284700.1	WRE3	CCACCT	1664	6	-	Pisum sativum
TraesCS1B02G284700.1	WUN-motif	AAATTTCTT	1151	9	-	Nicotiana glutinosa
TraesCS1B02G284700.1	WUN-motif	AAATTTCTT	1154	9	+	Nicotiana glutinosa
TraesCS1B02G284700.1	CCGTCC-box	CCGTCC	669	6	+	Petroselinum hortense
TraesCS1B02G284700.1	Myb-binding site	CAACAG	936	6	+	Nicotiana tabacum
TraesCS1B02G284700.1	CAAT-box	CAAT	12	4	+	Nicotiana glutinosa
TraesCS1B02G284700.1	CAAT-box	CAAT	14	4	-	Nicotiana glutinosa
TraesCS1B02G284700.1	CAAT-box	CAAT	78	4	-	Nicotiana glutinosa
TraesCS1B02G284700.1	CAAT-box	CAAAT	116	5	-	Pisum sativum	common cis-acting element in promoter and enhancer regions
TraesCS1B02G284700.1	CAAT-box	CAAT	149	4	-	Nicotiana glutinosa
TraesCS1B02G284700.1	CAAT-box	CAAT	159	4	-	Nicotiana glutinosa
TraesCS1B02G284700.1	CAAT-box	CAAT	163	4	-	Nicotiana glutinosa
TraesCS1B02G284700.1	CAAT-box	CAAT	317	4	+	Nicotiana glutinosa
TraesCS1B02G284700.1	CAAT-box	CCAAT	344	5	+	Arabidopsis thaliana	common cis-acting element in promoter and enhancer regions
TraesCS1B02G284700.1	CAAT-box	CAAT	345	4	+	Nicotiana glutinosa
TraesCS1B02G284700.1	CAAT-box	CAAT	350	4	-	Nicotiana glutinosa
TraesCS1B02G284700.1	CAAT-box	CAAT	421	4	+	Nicotiana glutinosa
TraesCS1B02G284700.1	CAAT-box	CAAT	429	4	-	Nicotiana glutinosa
TraesCS1B02G284700.1	CAAT-box	CAAT	499	4	-	Nicotiana glutinosa
TraesCS1B02G284700.1	CAAT-box	CCAAT	520	5	+	Arabidopsis thaliana	common cis-acting element in promoter and enhancer regions
TraesCS1B02G284700.1	CAAT-box	CAAT	521	4	+	Nicotiana glutinosa
TraesCS1B02G284700.1	CAAT-box	CCAAT	553	5	-	Arabidopsis thaliana	common cis-acting element in promoter and enhancer regions
TraesCS1B02G284700.1	CAAT-box	CAAAT	586	5	+	Pisum sativum	common cis-acting element in promoter and enhancer regions
TraesCS1B02G284700.1	CAAT-box	CAAT	605	4	+	Nicotiana glutinosa
TraesCS1B02G284700.1	CAAT-box	CAAAT	628	5	-	Pisum sativum	common cis-acting element in promoter and enhancer regions
TraesCS1B02G284700.1	CAAT-box	CAAT	821	4	-	Nicotiana glutinosa
TraesCS1B02G284700.1	CAAT-box	CAAT	840	4	-	Nicotiana glutinosa
TraesCS1B02G284700.1	CAAT-box	CAAT	846	4	+	Nicotiana glutinosa
TraesCS1B02G284700.1	CAAT-box	CAAT	966	4	+	Nicotiana glutinosa
TraesCS1B02G284700.1	CAAT-box	CCAAT	1034	5	-	Arabidopsis thaliana	common cis-acting element in promoter and enhancer regions
TraesCS1B02G284700.1	CAAT-box	CAAT	1065	4	+	Nicotiana glutinosa
TraesCS1B02G284700.1	CAAT-box	CAAAT	1178	5	+	Pisum sativum	common cis-acting element in promoter and enhancer regions
TraesCS1B02G284700.1	CAAT-box	CAAT	1218	4	-	Nicotiana glutinosa
TraesCS1B02G284700.1	CAAT-box	CCAAT	1521	5	-	Arabidopsis thaliana	common cis-acting element in promoter and enhancer regions
TraesCS1B02G284700.1	CAAT-box	CAAAT	1562	5	-	Pisum sativum	common cis-acting element in promoter and enhancer regions
TraesCS1B02G284700.1	CAAT-box	CAAAT	1683	5	+	Pisum sativum	common cis-acting element in promoter and enhancer regions
TraesCS1B02G284700.1	TCT-motif	TCTTAC	969	6	+	Arabidopsis thaliana	part of a light responsive element
TraesCS1B02G284700.1	TCT-motif	TCTTAC	1149	6	-	Arabidopsis thaliana	part of a light responsive element
TraesCS1B02G284700.1	TCT-motif	TCTTAC	1159	6	+	Arabidopsis thaliana	part of a light responsive element
TraesCS1B02G284700.1	CCGTCC motif	CCGTCC	669	6	+	Nicotiana tabacum
TraesCS1B02G284700.1	ABRE3a	TACGTG	1319	6	-	Zea mays
TraesCS1B02G284700.1	ABRE3a	TACGTG	1735	6	-	Zea mays
TraesCS1B02G284700.1	ABRE3a	TACGTG	1748	6	-	Zea mays
TraesCS1B02G284700.1	Unnamed__1	CGTGG	100	5	+	Zea mays
TraesCS1B02G284700.1	Unnamed__1	GCCACGTGGC	680	9	+	Petunia sp.
TraesCS1B02G284700.1	Unnamed__1	CGTGG	681	5	-	Zea mays
TraesCS1B02G284700.1	Unnamed__1	CGTGG	1990	5	-	Zea mays
TraesCS1B02G284700.1	STRE	AGGGG	183	5	+	Arabidopsis thaliana
TraesCS1B02G284700.1	STRE	AGGGG	923	5	+	Arabidopsis thaliana
TraesCS1B02G284700.1	STRE	AGGGG	960	5	+	Arabidopsis thaliana
TraesCS1B02G284700.1	STRE	AGGGG	1332	5	-	Arabidopsis thaliana
TraesCS1B02G284700.1	STRE	AGGGG	1863	5	-	Arabidopsis thaliana
TraesCS1B02G310200.1		motif_sequence	86	4	+	organism	short_function
TraesCS1B02G310200.1		motif_sequence	154	4	+	organism	short_function
TraesCS1B02G310200.1		motif_sequence	169	4	-	organism	short_function
TraesCS1B02G310200.1		motif_sequence	190	4	+	organism	short_function
TraesCS1B02G310200.1		motif_sequence	215	4	-	organism	short_function
TraesCS1B02G310200.1		motif_sequence	238	4	-	organism	short_function
TraesCS1B02G310200.1		motif_sequence	330	4	+	organism	short_function
TraesCS1B02G310200.1		motif_sequence	413	4	-	organism	short_function
TraesCS1B02G310200.1		motif_sequence	513	4	+	organism	short_function
TraesCS1B02G310200.1		motif_sequence	734	4	-	organism	short_function
TraesCS1B02G310200.1		motif_sequence	968	4	+	organism	short_function
TraesCS1B02G310200.1		motif_sequence	1009	4	-	organism	short_function
TraesCS1B02G310200.1		motif_sequence	1034	4	+	organism	short_function
TraesCS1B02G310200.1		motif_sequence	1209	4	-	organism	short_function
TraesCS1B02G310200.1		motif_sequence	1290	4	+	organism	short_function
TraesCS1B02G310200.1		motif_sequence	1381	4	-	organism	short_function
TraesCS1B02G310200.1		motif_sequence	1398	4	-	organism	short_function
TraesCS1B02G310200.1		motif_sequence	1428	4	-	organism	short_function
TraesCS1B02G310200.1		motif_sequence	1524	4	+	organism	short_function
TraesCS1B02G310200.1		motif_sequence	1700	4	-	organism	short_function
TraesCS1B02G310200.1		motif_sequence	1889	4	-	organism	short_function
TraesCS1B02G310200.1		motif_sequence	1900	4	-	organism	short_function
TraesCS1B02G310200.1		motif_sequence	1947	4	+	organism	short_function
TraesCS1B02G310200.1		motif_sequence	1956	4	+	organism	short_function
TraesCS1B02G310200.1	Sp1	GGGCGG	1740	6	-	Oryza sativa	light responsive element
TraesCS1B02G310200.1	F-box	CTATTCTCATT	608	10	+	Lycopersicon esculentum
TraesCS1B02G310200.1	MYB recognition site	CCGTTG	882	6	-	Arabidopsis thaliana
TraesCS1B02G310200.1	Unnamed__2	CCCCGG	984	6	+	Zea mays
TraesCS1B02G310200.1	MYC	CATGTG	170	6	-	Arabidopsis thaliana
TraesCS1B02G310200.1	MYC	CATTTG	327	6	-	Arabidopsis thaliana
TraesCS1B02G310200.1	MYC	CATGTG	448	6	-	Arabidopsis thaliana
TraesCS1B02G310200.1	MYC	CATGTG	489	6	+	Arabidopsis thaliana
TraesCS1B02G310200.1	MYC	CAATTG	683	6	+	Arabidopsis thaliana
TraesCS1B02G310200.1	MYC	CATGTG	1010	6	-	Arabidopsis thaliana
TraesCS1B02G310200.1	MYC	CATGTG	1012	6	+	Arabidopsis thaliana
TraesCS1B02G310200.1	MYC	CAATTG	1263	6	-	Arabidopsis thaliana
TraesCS1B02G310200.1	MYC	CATTTG	1355	6	+	Arabidopsis thaliana
TraesCS1B02G310200.1	P-box	CCTTTTG	1707	7	-	Oryza sativa	gibberellin-responsive element
TraesCS1B02G310200.1	Myb	CAACTG	391	6	-	Arabidopsis thaliana
TraesCS1B02G310200.1	Myb	CAACTG	427	6	-	Arabidopsis thaliana
TraesCS1B02G310200.1	Myb	CAACTG	561	6	-	Arabidopsis thaliana
TraesCS1B02G310200.1	ABRE4	CACGTA	1473	6	-	Zea mays
TraesCS1B02G310200.1	TGACG-motif	TGACG	174	5	+	Hordeum vulgare	cis-acting regulatory element involved in the MeJA-responsiveness
TraesCS1B02G310200.1	TGACG-motif	TGACG	1454	5	-	Hordeum vulgare	cis-acting regulatory element involved in the MeJA-responsiveness
TraesCS1B02G310200.1	TGACG-motif	TGACG	1587	5	-	Hordeum vulgare	cis-acting regulatory element involved in the MeJA-responsiveness
TraesCS1B02G310200.1	TGACG-motif	TGACG	1751	5	-	Hordeum vulgare	cis-acting regulatory element involved in the MeJA-responsiveness
TraesCS1B02G310200.1	WUN-motif	AAATTACT	1621	8	-	Nicotiana glutinosa
TraesCS1B02G310200.1	WRE3	CCACCT	112	6	-	Pisum sativum
TraesCS1B02G310200.1	WRE3	CCACCT	1874	6	+	Pisum sativum
TraesCS1B02G310200.1	TATC-box	TATCCCA	1226	7	-	Oryza sativa	cis-acting element involved in gibberellin-responsiveness
TraesCS1B02G310200.1	CAAT-box	CAAT	81	4	-	Nicotiana glutinosa
TraesCS1B02G310200.1	CAAT-box	CAAT	182	4	-	Nicotiana glutinosa
TraesCS1B02G310200.1	CAAT-box	CAAT	270	4	-	Nicotiana glutinosa
TraesCS1B02G310200.1	CAAT-box	CAAAT	327	5	+	Pisum sativum	common cis-acting element in promoter and enhancer regions
TraesCS1B02G310200.1	CAAT-box	CAAAT	454	5	-	Pisum sativum	common cis-acting element in promoter and enhancer regions
TraesCS1B02G310200.1	CAAT-box	CAAT	469	4	-	Nicotiana glutinosa
TraesCS1B02G310200.1	CAAT-box	CAAAT	480	5	-	Pisum sativum	common cis-acting element in promoter and enhancer regions
TraesCS1B02G310200.1	CAAT-box	CAAT	583	4	-	Nicotiana glutinosa
TraesCS1B02G310200.1	CAAT-box	CAAT	683	4	+	Nicotiana glutinosa
TraesCS1B02G310200.1	CAAT-box	CAAT	685	4	-	Nicotiana glutinosa
TraesCS1B02G310200.1	CAAT-box	CAAT	715	4	-	Nicotiana glutinosa
TraesCS1B02G310200.1	CAAT-box	CAAAT	751	5	+	Pisum sativum	common cis-acting element in promoter and enhancer regions
TraesCS1B02G310200.1	CAAT-box	CAAAT	788	5	-	Pisum sativum	common cis-acting element in promoter and enhancer regions
TraesCS1B02G310200.1	CAAT-box	CAAAT	824	5	+	Pisum sativum	common cis-acting element in promoter and enhancer regions
TraesCS1B02G310200.1	CAAT-box	CAAT	854	4	-	Nicotiana glutinosa
TraesCS1B02G310200.1	CAAT-box	CAAAT	892	5	-	Pisum sativum	common cis-acting element in promoter and enhancer regions
TraesCS1B02G310200.1	CAAT-box	CAAT	943	4	-	Nicotiana glutinosa
TraesCS1B02G310200.1	CAAT-box	CAAT	1048	4	-	Nicotiana glutinosa
TraesCS1B02G310200.1	CAAT-box	CCAAT	1078	5	+	Arabidopsis thaliana	common cis-acting element in promoter and enhancer regions
TraesCS1B02G310200.1	CAAT-box	CAAT	1079	4	+	Nicotiana glutinosa
TraesCS1B02G310200.1	CAAT-box	CAAT	1089	4	-	Nicotiana glutinosa
TraesCS1B02G310200.1	CAAT-box	CAAT	1181	4	-	Nicotiana glutinosa
TraesCS1B02G310200.1	CAAT-box	CAAT	1263	4	+	Nicotiana glutinosa
TraesCS1B02G310200.1	CAAT-box	CAAT	1265	4	-	Nicotiana glutinosa
TraesCS1B02G310200.1	CAAT-box	CAAT	1284	4	+	Nicotiana glutinosa
TraesCS1B02G310200.1	CAAT-box	CAAT	1301	4	-	Nicotiana glutinosa
TraesCS1B02G310200.1	CAAT-box	CAAAT	1356	5	-	Pisum sativum	common cis-acting element in promoter and enhancer regions
TraesCS1B02G310200.1	CAAT-box	CCAAT	1412	5	+	Arabidopsis thaliana	common cis-acting element in promoter and enhancer regions
TraesCS1B02G310200.1	CAAT-box	CAAT	1413	4	+	Nicotiana glutinosa
TraesCS1B02G310200.1	CAAT-box	CAAT	1513	4	-	Nicotiana glutinosa
TraesCS1B02G310200.1	CAAT-box	CAAT	1590	4	+	Nicotiana glutinosa
TraesCS1B02G310200.1	CAAT-box	CAAT	1629	4	-	Nicotiana glutinosa
TraesCS1B02G310200.1	AE-box	AGAAACTT	723	8	+	Arabidopsis thaliana	part of a module for light response
TraesCS1B02G310200.1	ABRE3a	TACGTG	1473	6	+	Zea mays
TraesCS1B02G310200.1	DRE core	GCCGAC	211	6	-	Arabidopsis thaliana
TraesCS1B02G310200.1	TCA	TCATCTTCAT	188	9	+	Pisum sativum
TraesCS1B02G310200.1	TCA	TCATCTTCAT	1393	9	-	Pisum sativum
TraesCS1B02G310200.1	STRE	AGGGG	402	5	+	Arabidopsis thaliana
TraesCS1B02G310200.1	STRE	AGGGG	439	5	+	Arabidopsis thaliana
TraesCS1B02G310200.1	STRE	AGGGG	1418	5	+	Arabidopsis thaliana
TraesCS1B02G310200.1	STRE	AGGGG	1434	5	+	Arabidopsis thaliana
TraesCS1B02G310200.1	STRE	AGGGG	1494	5	-	Arabidopsis thaliana
TraesCS1B02G310200.1	STRE	AGGGG	1671	5	+	Arabidopsis thaliana
TraesCS1B02G310200.1	STRE	AGGGG	1794	5	-	Arabidopsis thaliana
TraesCS1B02G310200.1	STRE	AGGGG	1858	5	-	Arabidopsis thaliana
TraesCS1B02G310200.1	Unnamed__1	CGTGG	165	5	-	Zea mays
TraesCS1B02G310200.1	CCAAT-box	CAACGG	882	6	+	Hordeum vulgare	MYBHv1 binding site
TraesCS1B02G310200.1	TATA-box	TATA	144	4	+	Arabidopsis thaliana	core promoter element around -30 of transcription start
TraesCS1B02G310200.1	TATA-box	TATA	378	4	+	Arabidopsis thaliana	core promoter element around -30 of transcription start
TraesCS1B02G310200.1	TATA-box	TATTTAAA	530	8	-	Arabidopsis thaliana	core promoter element around -30 of transcription start
TraesCS1B02G310200.1	TATA-box	TATAA	847	5	-	Arabidopsis thaliana	core promoter element around -30 of transcription start
TraesCS1B02G310200.1	TATA-box	TATA	848	4	+	Arabidopsis thaliana	core promoter element around -30 of transcription start
TraesCS1B02G310200.1	TATA-box	TATACA	858	6	-	Helianthus annuus	core promoter element around -30 of transcription start
TraesCS1B02G310200.1	TATA-box	TATA	860	4	+	Arabidopsis thaliana	core promoter element around -30 of transcription start
TraesCS1B02G310200.1	TATA-box	TATATA	1564	6	-	Arabidopsis thaliana	core promoter element around -30 of transcription start
TraesCS1B02G310200.1	TATA-box	ATATAA	1565	6	+	Brassica oleracea	core promoter element around -30 of transcription start
TraesCS1B02G310200.1	TATA-box	TATA	1566	4	-	Arabidopsis thaliana	core promoter element around -30 of transcription start
TraesCS1B02G310200.1	G-box	TACGTG	1473	6	+	Arabidopsis thaliana	cis-acting regulatory element involved in light responsiveness
TraesCS1B02G310200.1	G-box	CACGAC	1812	6	-	Zea mays	cis-acting regulatory element involved in light responsiveness
TraesCS1B02G310200.1	W box	TTGACC	360	6	-	Arabidopsis thaliana
TraesCS1B02G310200.1	W box	TTGACC	396	6	-	Arabidopsis thaliana
TraesCS1B02G310200.1	W box	TTGACC	760	6	-	Arabidopsis thaliana
TraesCS1B02G310200.1	ARE	AAACCA	347	6	+	Zea mays	cis-acting regulatory element essential for the anaerobic induction
TraesCS1B02G310200.1	ARE	AAACCA	382	6	-	Zea mays	cis-acting regulatory element essential for the anaerobic induction
TraesCS1B02G310200.1	ARE	AAACCA	459	6	-	Zea mays	cis-acting regulatory element essential for the anaerobic induction
TraesCS1B02G310200.1	ARE	AAACCA	1249	6	-	Zea mays	cis-acting regulatory element essential for the anaerobic induction
TraesCS1B02G310200.1	MBS	CAACTG	391	6	-	Arabidopsis thaliana	MYB binding site involved in drought-inducibility
TraesCS1B02G310200.1	MBS	CAACTG	427	6	-	Arabidopsis thaliana	MYB binding site involved in drought-inducibility
TraesCS1B02G310200.1	MBS	CAACTG	561	6	-	Arabidopsis thaliana	MYB binding site involved in drought-inducibility
TraesCS1B02G310200.1	CGTCA-motif	CGTCA	174	5	-	Hordeum vulgare	cis-acting regulatory element involved in the MeJA-responsiveness
TraesCS1B02G310200.1	CGTCA-motif	CGTCA	1454	5	+	Hordeum vulgare	cis-acting regulatory element involved in the MeJA-responsiveness
TraesCS1B02G310200.1	CGTCA-motif	CGTCA	1587	5	+	Hordeum vulgare	cis-acting regulatory element involved in the MeJA-responsiveness
TraesCS1B02G310200.1	CGTCA-motif	CGTCA	1751	5	+	Hordeum vulgare	cis-acting regulatory element involved in the MeJA-responsiveness
TraesCS1B02G310200.1	GT1-motif	GGTTAA	1216	6	+	Arabidopsis thaliana	light responsive element
TraesCS1B02G310200.1	GT1-motif	GGTTAA	1341	6	+	Arabidopsis thaliana	light responsive element
TraesCS1B02G310200.1	GT1-motif	GGTTAA	1768	6	-	Arabidopsis thaliana	light responsive element
TraesCS1B02G310200.1	MYB	CAACCA	287	6	-	Arabidopsis thaliana
TraesCS1B02G310200.1	AAGAA-motif	gGTAAAGAAA	871	9	-	Avena sativa
TraesCS1B02G310200.1	AAGAA-motif	GAAAGAA	958	7	-	Avena sativa
TraesCS1B02G310200.1	ABRE	CGTACGTGCA	1471	10	+	Hordeum vulgare	cis-acting element involved in the abscisic acid responsiveness
TraesCS1B02G310200.1	ABRE	ACGTG	1474	5	+	Arabidopsis thaliana	cis-acting element involved in the abscisic acid responsiveness
TraesCS1B02G310200.1	ABRE	GACACGTGGC	1652	9	-	Triticum aestivum	cis-acting element involved in the abscisic acid responsiveness
TraesCS1B02G310200.1	GCN4_motif	TGAGTCA	1303	7	-	Oryza sativa	cis-regulatory element involved in endosperm expression
TraesCS1B02G310200.1	Box 4	ATTAAT	95	6	+	Petroselinum crispum	part of a conserved DNA module involved in light responsiveness
TraesCS1B02G310200.1	Box 4	ATTAAT	1592	6	-	Petroselinum crispum	part of a conserved DNA module involved in light responsiveness
TraesCS1B02G310200.1	Box 4	ATTAAT	1602	6	-	Petroselinum crispum	part of a conserved DNA module involved in light responsiveness
TraesCS1B02G310200.1	AT~TATA-box	TATATA	1564	6	-	Arabidopsis thaliana
TraesCS1B02G310200.1	CARE	CAACTCAC	1143	8	-	Oryza sativa
TraesCS1B02G310200.1	as-1	TGACG	174	5	+	Arabidopsis thaliana
TraesCS1B02G310200.1	as-1	TGACG	1454	5	-	Arabidopsis thaliana
TraesCS1B02G310200.1	as-1	TGACG	1587	5	-	Arabidopsis thaliana
TraesCS1B02G310200.1	as-1	TGACG	1751	5	-	Arabidopsis thaliana
TraesCS1B02G310200.1	Unnamed__4	CTCC	42	4	-	Petroselinum hortense
TraesCS1B02G310200.1	Unnamed__4	CTCC	437	4	-	Petroselinum hortense
TraesCS1B02G310200.1	Unnamed__4	CTCC	523	4	+	Petroselinum hortense
TraesCS1B02G310200.1	Unnamed__4	CTCC	982	4	+	Petroselinum hortense
TraesCS1B02G310200.1	Unnamed__4	CTCC	988	4	-	Petroselinum hortense
TraesCS1B02G310200.1	Unnamed__4	CTCC	1334	4	-	Petroselinum hortense
TraesCS1B02G310200.1	Unnamed__4	CTCC	1361	4	-	Petroselinum hortense
TraesCS1B02G310200.1	Unnamed__4	CTCC	1381	4	-	Petroselinum hortense
TraesCS1B02G310200.1	Unnamed__4	CTCC	1403	4	-	Petroselinum hortense
TraesCS1B02G310200.1	Unnamed__4	CTCC	1439	4	-	Petroselinum hortense
TraesCS1B02G310200.1	Unnamed__4	CTCC	1442	4	-	Petroselinum hortense
TraesCS1B02G310200.1	Unnamed__4	CTCC	1492	4	+	Petroselinum hortense
TraesCS1B02G310200.1	Unnamed__4	CTCC	1713	4	-	Petroselinum hortense
TraesCS1B02G310200.1	Unnamed__4	CTCC	1797	4	+	Petroselinum hortense
TraesCS1B02G310200.1	Unnamed__4	CTCC	1837	4	+	Petroselinum hortense
TraesCS1B02G310200.1	Unnamed__4	CTCC	1864	4	+	Petroselinum hortense
TraesCS1B02G310200.1	Unnamed__4	CTCC	1872	4	+	Petroselinum hortense
TraesCS1B02G310200.1	Unnamed__4	CTCC	1992	4	+	Petroselinum hortense
TraesCS1B02G310200.1	O2-site	GATGATGTGG	334	9	-	Zea mays	cis-acting regulatory element involved in zein metabolism regulation
TraesCS1B02G350500.1	chs-CMA1a	TTACTTAA	1097	8	+	Daucus carota	part of a light responsive element
TraesCS1B02G350500.1	ABRE4	CACGTA	1485	6	+	Zea mays
TraesCS1B02G350500.1	TGACG-motif	TGACG	343	5	-	Hordeum vulgare	cis-acting regulatory element involved in the MeJA-responsiveness
TraesCS1B02G350500.1	TGACG-motif	TGACG	1588	5	+	Hordeum vulgare	cis-acting regulatory element involved in the MeJA-responsiveness
TraesCS1B02G350500.1	WUN-motif	CAATTACAT	1088	9	+	Nicotiana glutinosa
TraesCS1B02G350500.1	WRE3	CCACCT	791	6	+	Pisum sativum
TraesCS1B02G350500.1		motif_sequence	181	4	-	organism	short_function
TraesCS1B02G350500.1		motif_sequence	263	4	-	organism	short_function
TraesCS1B02G350500.1		motif_sequence	292	4	+	organism	short_function
TraesCS1B02G350500.1		motif_sequence	314	4	-	organism	short_function
TraesCS1B02G350500.1		motif_sequence	767	4	+	organism	short_function
TraesCS1B02G350500.1		motif_sequence	795	4	+	organism	short_function
TraesCS1B02G350500.1		motif_sequence	1127	4	-	organism	short_function
TraesCS1B02G350500.1		motif_sequence	1164	4	-	organism	short_function
TraesCS1B02G350500.1		motif_sequence	1257	4	+	organism	short_function
TraesCS1B02G350500.1		motif_sequence	1311	4	-	organism	short_function
TraesCS1B02G350500.1		motif_sequence	1331	4	+	organism	short_function
TraesCS1B02G350500.1		motif_sequence	1387	4	-	organism	short_function
TraesCS1B02G350500.1		motif_sequence	1466	4	-	organism	short_function
TraesCS1B02G350500.1		motif_sequence	1543	4	+	organism	short_function
TraesCS1B02G350500.1		motif_sequence	1575	4	+	organism	short_function
TraesCS1B02G350500.1		motif_sequence	1728	4	-	organism	short_function
TraesCS1B02G350500.1		motif_sequence	1827	4	-	organism	short_function
TraesCS1B02G350500.1		motif_sequence	1938	4	-	organism	short_function
TraesCS1B02G350500.1	OCT	CGCGGATC	834	8	+	Zea mays
TraesCS1B02G350500.1	Sp1	GGGCGG	988	6	+	Oryza sativa	light responsive element
TraesCS1B02G350500.1	MYB recognition site	CCGTTG	97	6	+	Arabidopsis thaliana
TraesCS1B02G350500.1	Unnamed__2	CCCCGG	31	6	-	Zea mays
TraesCS1B02G350500.1	MYC	CAATTG	156	6	+	Arabidopsis thaliana
TraesCS1B02G350500.1	MYC	CATGTG	1305	6	-	Arabidopsis thaliana
TraesCS1B02G350500.1	MYC	CATGTG	1318	6	+	Arabidopsis thaliana
TraesCS1B02G350500.1	Myb	CAACTG	1262	6	+	Arabidopsis thaliana
TraesCS1B02G350500.1	GATA-motif	GATAGGA	1811	7	+	Arabidopsis thaliana	part of a light responsive element
TraesCS1B02G350500.1	ABRE3a	TACGTG	1485	6	-	Zea mays
TraesCS1B02G350500.1	DRE core	GCCGAC	119	6	+	Arabidopsis thaliana
TraesCS1B02G350500.1	DRE core	GCCGAC	319	6	+	Arabidopsis thaliana
TraesCS1B02G350500.1	DRE core	GCCGAC	1222	6	-	Arabidopsis thaliana
TraesCS1B02G350500.1	Unnamed__1	CGTGG	228	5	-	Zea mays
TraesCS1B02G350500.1	Unnamed__1	CGTGG	286	5	-	Zea mays
TraesCS1B02G350500.1	Unnamed__1	CGTGG	1531	5	-	Zea mays
TraesCS1B02G350500.1	STRE	AGGGG	905	5	+	Arabidopsis thaliana
TraesCS1B02G350500.1	STRE	AGGGG	1118	5	+	Arabidopsis thaliana
TraesCS1B02G350500.1	STRE	AGGGG	1670	5	+	Arabidopsis thaliana
TraesCS1B02G350500.1	STRE	AGGGG	1911	5	-	Arabidopsis thaliana
TraesCS1B02G350500.1	CCAAT-box	CAACGG	97	6	-	Hordeum vulgare	MYBHv1 binding site
TraesCS1B02G350500.1	CAAT-box	CAAT	156	4	+	Nicotiana glutinosa
TraesCS1B02G350500.1	CAAT-box	CAAT	158	4	-	Nicotiana glutinosa
TraesCS1B02G350500.1	CAAT-box	TGCCAAC	160	7	+	Petunia hybrida	common cis-acting element in promoter and enhancer regions
TraesCS1B02G350500.1	CAAT-box	CAAT	546	4	-	Nicotiana glutinosa
TraesCS1B02G350500.1	CAAT-box	CAAT	1088	4	+	Nicotiana glutinosa
TraesCS1B02G350500.1	CAAT-box	CAAT	1361	4	-	Nicotiana glutinosa
TraesCS1B02G350500.1	CAAT-box	CAAT	1402	4	+	Nicotiana glutinosa
TraesCS1B02G350500.1	CAAT-box	CAAT	1586	4	-	Nicotiana glutinosa
TraesCS1B02G350500.1	CAAT-box	CAAT	1795	4	-	Nicotiana glutinosa
TraesCS1B02G350500.1	Myb-binding site	CAACAG	84	6	+	Nicotiana tabacum
TraesCS1B02G350500.1	Myb-binding site	CAACAG	418	6	+	Nicotiana tabacum
TraesCS1B02G350500.1	GARE-motif	TCTGTTG	84	7	-	Brassica oleracea	gibberellin-responsive element
TraesCS1B02G350500.1	ARE	AAACCA	428	6	+	Zea mays	cis-acting regulatory element essential for the anaerobic induction
TraesCS1B02G350500.1	MBS	CAACTG	1262	6	+	Arabidopsis thaliana	MYB binding site involved in drought-inducibility
TraesCS1B02G350500.1	CGTCA-motif	CGTCA	343	5	+	Hordeum vulgare	cis-acting regulatory element involved in the MeJA-responsiveness
TraesCS1B02G350500.1	CGTCA-motif	CGTCA	1588	5	-	Hordeum vulgare	cis-acting regulatory element involved in the MeJA-responsiveness
TraesCS1B02G350500.1	Unnamed__16	GCTGCCCGTC	656	9	+	Zea mays
TraesCS1B02G350500.1	Unnamed__16	GCTGCCCGTC	961	9	+	Zea mays
TraesCS1B02G350500.1	GC-motif	CCCCCG	32	6	-	Zea mays	enhancer-like element involved in anoxic specific inducibility
TraesCS1B02G350500.1	GC-motif	CGCCGCGCA	515	9	+	Oryza sativa	?
TraesCS1B02G350500.1	GC-motif	CCCCCG	848	6	+	Zea mays	enhancer-like element involved in anoxic specific inducibility
TraesCS1B02G350500.1	GC-motif	CCCCCG	915	6	-	Zea mays	enhancer-like element involved in anoxic specific inducibility
TraesCS1B02G350500.1	AAGAA-motif	GAAAGAA	1299	7	-	Avena sativa
TraesCS1B02G350500.1	MYB	CAACCA	52	6	+	Arabidopsis thaliana
TraesCS1B02G350500.1	MYB	CAACAG	84	6	+	Arabidopsis thaliana
TraesCS1B02G350500.1	MYB	CAACAG	418	6	+	Arabidopsis thaliana
TraesCS1B02G350500.1	MYB	TAACCA	457	6	+	Arabidopsis thaliana
TraesCS1B02G350500.1	TATA-box	TATA	309	4	+	Arabidopsis thaliana	core promoter element around -30 of transcription start
TraesCS1B02G350500.1	G-box	CACGAC	486	6	+	Zea mays	cis-acting regulatory element involved in light responsiveness
TraesCS1B02G350500.1	G-box	CACGAC	1134	6	-	Zea mays	cis-acting regulatory element involved in light responsiveness
TraesCS1B02G350500.1	G-box	TACGTG	1485	6	-	Arabidopsis thaliana	cis-acting regulatory element involved in light responsiveness
TraesCS1B02G350500.1	TGA-element	AACGAC	220	6	+	Brassica oleracea	auxin-responsive element
TraesCS1B02G350500.1	TCCC-motif	TCTCCCT	179	7	-	Spinacia oleracea	part of a light responsive element
TraesCS1B02G350500.1	as-1	TGACG	343	5	-	Arabidopsis thaliana
TraesCS1B02G350500.1	as-1	TGACG	1588	5	+	Arabidopsis thaliana
TraesCS1B02G350500.1	Unnamed__4	CTCC	36	4	-	Petroselinum hortense
TraesCS1B02G350500.1	Unnamed__4	CTCC	66	4	+	Petroselinum hortense
TraesCS1B02G350500.1	Unnamed__4	CTCC	151	4	-	Petroselinum hortense
TraesCS1B02G350500.1	Unnamed__4	CTCC	181	4	-	Petroselinum hortense
TraesCS1B02G350500.1	Unnamed__4	CTCC	294	4	+	Petroselinum hortense
TraesCS1B02G350500.1	Unnamed__4	CTCC	302	4	+	Petroselinum hortense
TraesCS1B02G350500.1	Unnamed__4	CTCC	386	4	+	Petroselinum hortense
TraesCS1B02G350500.1	Unnamed__4	CTCC	443	4	-	Petroselinum hortense
TraesCS1B02G350500.1	Unnamed__4	CTCC	580	4	+	Petroselinum hortense
TraesCS1B02G350500.1	Unnamed__4	CTCC	584	4	+	Petroselinum hortense
TraesCS1B02G350500.1	Unnamed__4	CTCC	592	4	+	Petroselinum hortense
TraesCS1B02G350500.1	Unnamed__4	CTCC	612	4	-	Petroselinum hortense
TraesCS1B02G350500.1	Unnamed__4	CTCC	671	4	+	Petroselinum hortense
TraesCS1B02G350500.1	Unnamed__4	CTCC	675	4	+	Petroselinum hortense
TraesCS1B02G350500.1	Unnamed__4	CTCC	715	4	-	Petroselinum hortense
TraesCS1B02G350500.1	Unnamed__4	CTCC	756	4	+	Petroselinum hortense
TraesCS1B02G350500.1	Unnamed__4	CTCC	797	4	+	Petroselinum hortense
TraesCS1B02G350500.1	Unnamed__4	CTCC	808	4	+	Petroselinum hortense
TraesCS1B02G350500.1	Unnamed__4	CTCC	895	4	+	Petroselinum hortense
TraesCS1B02G350500.1	Unnamed__4	CTCC	927	4	+	Petroselinum hortense
TraesCS1B02G350500.1	Unnamed__4	CTCC	1030	4	+	Petroselinum hortense
TraesCS1B02G350500.1	Unnamed__4	CTCC	1034	4	-	Petroselinum hortense
TraesCS1B02G350500.1	Unnamed__4	CTCC	1058	4	-	Petroselinum hortense
TraesCS1B02G350500.1	Unnamed__4	CTCC	1070	4	-	Petroselinum hortense
TraesCS1B02G350500.1	Unnamed__4	CTCC	1073	4	-	Petroselinum hortense
TraesCS1B02G350500.1	Unnamed__4	CTCC	1245	4	+	Petroselinum hortense
TraesCS1B02G350500.1	Unnamed__4	CTCC	1378	4	+	Petroselinum hortense
TraesCS1B02G350500.1	Unnamed__4	CTCC	1387	4	-	Petroselinum hortense
TraesCS1B02G350500.1	Unnamed__4	CTCC	1540	4	+	Petroselinum hortense
TraesCS1B02G350500.1	Unnamed__4	CTCC	1554	4	+	Petroselinum hortense
TraesCS1B02G350500.1	Unnamed__4	CTCC	1557	4	+	Petroselinum hortense
TraesCS1B02G350500.1	Unnamed__4	CTCC	1566	4	+	Petroselinum hortense
TraesCS1B02G350500.1	Unnamed__4	CTCC	1643	4	+	Petroselinum hortense
TraesCS1B02G350500.1	Unnamed__4	CTCC	1753	4	+	Petroselinum hortense
TraesCS1B02G350500.1	Unnamed__4	CTCC	1788	4	+	Petroselinum hortense
TraesCS1B02G350500.1	Unnamed__4	CTCC	1954	4	-	Petroselinum hortense
TraesCS1B02G350500.1	ABRE	TACGGTC	773	7	+	Arabidopsis thaliana	cis-acting element involved in the abscisic acid responsiveness
TraesCS1B02G350500.1	ABRE	ACGTG	1485	5	-	Arabidopsis thaliana	cis-acting element involved in the abscisic acid responsiveness
TraesCS1B02G350500.1	G-Box	TCCACATGGCA	1303	10	+	Triticum aestivum	cis-acting regulatory element involved in light responsiveness
TraesCS1B02G350500.1	LTR	CCGAAA	1065	6	-	Hordeum vulgare	cis-acting element involved in low-temperature responsiveness
TraesCS1B02G350500.1	MYB-like sequence	TAACCA	457	6	+	Arabidopsis thaliana
TraesCS1B02G414100.1	ACE	GCGACGTACC	1851	9	+	Petroselinum crispum	cis-acting element involved in light responsiveness
TraesCS1B02G414100.1	E2Fb	TTTGCCGC	852	8	+	Nicotiana tabacum
TraesCS1B02G414100.1	AT~ABRE	TACGTGTC	1886	8	+	Arabidopsis thaliana
TraesCS1B02G414100.1	G-Box	CACGTT	1179	6	+	Pisum sativum	cis-acting regulatory element involved in light responsiveness
TraesCS1B02G414100.1	ABRE	ACGTG	273	5	+	Arabidopsis thaliana	cis-acting element involved in the abscisic acid responsiveness
TraesCS1B02G414100.1	ABRE	CGCACGTGTC	1071	9	-	Hordeum vulgare	cis-acting element involved in the abscisic acid responsiveness
TraesCS1B02G414100.1	ABRE	ACGTG	1074	5	+	Arabidopsis thaliana	cis-acting element involved in the abscisic acid responsiveness
TraesCS1B02G414100.1	ABRE	ACGTG	1179	5	-	Arabidopsis thaliana	cis-acting element involved in the abscisic acid responsiveness
TraesCS1B02G414100.1	ABRE	ACGTG	1860	5	-	Arabidopsis thaliana	cis-acting element involved in the abscisic acid responsiveness
TraesCS1B02G414100.1	ABRE	CGTACGTGCA	1862	9	+	Hordeum vulgare	cis-acting element involved in the abscisic acid responsiveness
TraesCS1B02G414100.1	ABRE	TACGTGTC	1886	8	+	Oryza sativa	cis-acting element involved in the abscisic acid responsiveness
TraesCS1B02G414100.1	ABRE	ACGTG	1887	5	+	Arabidopsis thaliana	cis-acting element involved in the abscisic acid responsiveness
TraesCS1B02G414100.1	as-1	TGACG	536	5	+	Arabidopsis thaliana
TraesCS1B02G414100.1	as-1	TGACG	639	5	+	Arabidopsis thaliana
TraesCS1B02G414100.1	as-1	TGACG	659	5	+	Arabidopsis thaliana
TraesCS1B02G414100.1	as-1	TGACG	1939	5	+	Arabidopsis thaliana
TraesCS1B02G414100.1	TCA-element	CCATCTTTTT	797	9	-	Nicotiana tabacum	cis-acting element involved in salicylic acid responsiveness
TraesCS1B02G414100.1	Unnamed__4	CTCC	31	4	+	Petroselinum hortense
TraesCS1B02G414100.1	Unnamed__4	CTCC	56	4	+	Petroselinum hortense
TraesCS1B02G414100.1	Unnamed__4	CTCC	372	4	+	Petroselinum hortense
TraesCS1B02G414100.1	Unnamed__4	CTCC	375	4	+	Petroselinum hortense
TraesCS1B02G414100.1	Unnamed__4	CTCC	384	4	+	Petroselinum hortense
TraesCS1B02G414100.1	Unnamed__4	CTCC	486	4	+	Petroselinum hortense
TraesCS1B02G414100.1	Unnamed__4	CTCC	616	4	-	Petroselinum hortense
TraesCS1B02G414100.1	Unnamed__4	CTCC	693	4	+	Petroselinum hortense
TraesCS1B02G414100.1	Unnamed__4	CTCC	747	4	+	Petroselinum hortense
TraesCS1B02G414100.1	Unnamed__4	CTCC	750	4	+	Petroselinum hortense
TraesCS1B02G414100.1	Unnamed__4	CTCC	925	4	-	Petroselinum hortense
TraesCS1B02G414100.1	Unnamed__4	CTCC	951	4	+	Petroselinum hortense
TraesCS1B02G414100.1	Unnamed__4	CTCC	1008	4	+	Petroselinum hortense
TraesCS1B02G414100.1	Unnamed__4	CTCC	1143	4	-	Petroselinum hortense
TraesCS1B02G414100.1	Unnamed__4	CTCC	1303	4	+	Petroselinum hortense
TraesCS1B02G414100.1	Unnamed__4	CTCC	1519	4	+	Petroselinum hortense
TraesCS1B02G414100.1	Unnamed__4	CTCC	1692	4	+	Petroselinum hortense
TraesCS1B02G414100.1	Unnamed__4	CTCC	1766	4	+	Petroselinum hortense
TraesCS1B02G414100.1	Unnamed__4	CTCC	1838	4	-	Petroselinum hortense
TraesCS1B02G414100.1	Unnamed__4	CTCC	1893	4	+	Petroselinum hortense
TraesCS1B02G414100.1	AT~TATA-box	TATATA	1955	6	-	Arabidopsis thaliana
TraesCS1B02G414100.1	TCCC-motif	TCTCCCT	1518	7	+	Spinacia oleracea	part of a light responsive element
TraesCS1B02G414100.1	G-box	CACGAC	153	6	-	Zea mays	cis-acting regulatory element involved in light responsiveness
TraesCS1B02G414100.1	G-box	TACGTG	272	6	+	Arabidopsis thaliana	cis-acting regulatory element involved in light responsiveness
TraesCS1B02G414100.1	G-box	CACGAC	574	6	-	Zea mays	cis-acting regulatory element involved in light responsiveness
TraesCS1B02G414100.1	G-box	TACGTG	1073	6	+	Arabidopsis thaliana	cis-acting regulatory element involved in light responsiveness
TraesCS1B02G414100.1	G-box	CACGTC	1860	6	+	Zea mays	cis-acting regulatory element involved in light responsiveness
TraesCS1B02G414100.1	G-box	TACGTG	1886	6	+	Arabidopsis thaliana	cis-acting regulatory element involved in light responsiveness
TraesCS1B02G414100.1	TGA-element	AACGAC	1560	6	+	Brassica oleracea	auxin-responsive element
TraesCS1B02G414100.1	TATA-box	TACAAAA	878	7	+	Oryza sativa	core promoter element around -30 of transcription start
TraesCS1B02G414100.1	TATA-box	TATACA	1033	6	-	Helianthus annuus	core promoter element around -30 of transcription start
TraesCS1B02G414100.1	TATA-box	TATA	1035	4	-	Arabidopsis thaliana	core promoter element around -30 of transcription start
TraesCS1B02G414100.1	TATA-box	TATTTAAA	1112	8	-	Arabidopsis thaliana	core promoter element around -30 of transcription start
TraesCS1B02G414100.1	TATA-box	ATATAT	1954	6	-	Brassica napus	core promoter element around -30 of transcription start
TraesCS1B02G414100.1	TATA-box	TATATA	1955	6	-	Arabidopsis thaliana	core promoter element around -30 of transcription start
TraesCS1B02G414100.1	TATA-box	ATATAA	1956	6	+	Brassica oleracea	core promoter element around -30 of transcription start
TraesCS1B02G414100.1	TATA-box	TATA	1957	4	-	Arabidopsis thaliana	core promoter element around -30 of transcription start
TraesCS1B02G414100.1	RY-element	CATGCATG	95	8	+	Helianthus annuus	cis-acting regulatory element involved in seed-specific regulation
TraesCS1B02G414100.1	GC-motif	CCCCCG	886	6	-	Zea mays	enhancer-like element involved in anoxic specific inducibility
TraesCS1B02G414100.1	A-box	CCGTCC	1242	6	-	Petroselinum crispum	cis-acting regulatory element
TraesCS1B02G414100.1	A-box	CCGTCC	1817	6	-	Petroselinum crispum	cis-acting regulatory element
TraesCS1B02G414100.1	MYB	CAACCA	117	6	+	Arabidopsis thaliana
TraesCS1B02G414100.1	MYB	CAACCA	132	6	+	Arabidopsis thaliana
TraesCS1B02G414100.1	MYB	CAACCA	232	6	+	Arabidopsis thaliana
TraesCS1B02G414100.1	MYB	CAACAG	522	6	+	Arabidopsis thaliana
TraesCS1B02G414100.1	MYB	CAACCA	569	6	-	Arabidopsis thaliana
TraesCS1B02G414100.1	MYB	CAACCA	1387	6	+	Arabidopsis thaliana
TraesCS1B02G414100.1	AAGAA-motif	gGTAAAGAAA	1783	9	+	Avena sativa
TraesCS1B02G414100.1	CGTCA-motif	CGTCA	536	5	-	Hordeum vulgare	cis-acting regulatory element involved in the MeJA-responsiveness
TraesCS1B02G414100.1	CGTCA-motif	CGTCA	639	5	-	Hordeum vulgare	cis-acting regulatory element involved in the MeJA-responsiveness
TraesCS1B02G414100.1	CGTCA-motif	CGTCA	659	5	-	Hordeum vulgare	cis-acting regulatory element involved in the MeJA-responsiveness
TraesCS1B02G414100.1	CGTCA-motif	CGTCA	1939	5	-	Hordeum vulgare	cis-acting regulatory element involved in the MeJA-responsiveness
TraesCS1B02G414100.1	W box	TTGACC	1917	6	-	Arabidopsis thaliana
TraesCS1B02G414100.1	ARE	AAACCA	108	6	+	Zea mays	cis-acting regulatory element essential for the anaerobic induction
TraesCS1B02G414100.1	ARE	AAACCA	251	6	+	Zea mays	cis-acting regulatory element essential for the anaerobic induction
TraesCS1B02G414100.1	ARE	AAACCA	967	6	-	Zea mays	cis-acting regulatory element essential for the anaerobic induction
TraesCS1B02G414100.1	ARE	AAACCA	972	6	-	Zea mays	cis-acting regulatory element essential for the anaerobic induction
TraesCS1B02G414100.1	ARE	AAACCA	1672	6	+	Zea mays	cis-acting regulatory element essential for the anaerobic induction
TraesCS1B02G414100.1	ARE	AAACCA	1971	6	+	Zea mays	cis-acting regulatory element essential for the anaerobic induction
TraesCS1B02G414100.1	CCGTCC motif	CCGTCC	1242	6	-	Nicotiana tabacum
TraesCS1B02G414100.1	CCGTCC motif	CCGTCC	1817	6	-	Nicotiana tabacum
TraesCS1B02G414100.1	Myb-binding site	CAACAG	522	6	+	Nicotiana tabacum
TraesCS1B02G414100.1	CAAT-box	CAAT	219	4	+	Nicotiana glutinosa
TraesCS1B02G414100.1	CAAT-box	CAAT	278	4	-	Nicotiana glutinosa
TraesCS1B02G414100.1	CAAT-box	CAAT	305	4	-	Nicotiana glutinosa
TraesCS1B02G414100.1	CAAT-box	CCAAT	478	5	+	Arabidopsis thaliana	common cis-acting element in promoter and enhancer regions
TraesCS1B02G414100.1	CAAT-box	CAAT	479	4	+	Nicotiana glutinosa
TraesCS1B02G414100.1	CAAT-box	CAAT	534	4	-	Nicotiana glutinosa
TraesCS1B02G414100.1	CAAT-box	CAAAT	646	5	-	Pisum sativum	common cis-acting element in promoter and enhancer regions
TraesCS1B02G414100.1	CAAT-box	CCAAT	809	5	-	Arabidopsis thaliana	common cis-acting element in promoter and enhancer regions
TraesCS1B02G414100.1	CAAT-box	CAAT	1101	4	+	Nicotiana glutinosa
TraesCS1B02G414100.1	CAAT-box	TGCCAAC	1232	7	+	Petunia hybrida	common cis-acting element in promoter and enhancer regions
TraesCS1B02G414100.1	CAAT-box	CAAT	1435	4	+	Nicotiana glutinosa
TraesCS1B02G414100.1	CAAT-box	CAAT	1587	4	+	Nicotiana glutinosa
TraesCS1B02G414100.1	CAAT-box	CAAT	1720	4	-	Nicotiana glutinosa
TraesCS1B02G414100.1	CAAT-box	CAAT	1870	4	+	Nicotiana glutinosa
TraesCS1B02G414100.1	CCGTCC-box	CCGTCC	1242	6	-	Petroselinum hortense
TraesCS1B02G414100.1	CCGTCC-box	CCGTCC	1817	6	-	Petroselinum hortense
TraesCS1B02G414100.1	Unnamed__1	CGTGG	292	5	+	Zea mays
TraesCS1B02G414100.1	Unnamed__1	CGTGG	390	5	+	Zea mays
TraesCS1B02G414100.1	Unnamed__1	CGTGG	576	5	+	Zea mays
TraesCS1B02G414100.1	Unnamed__1	CGTGG	1710	5	-	Zea mays
TraesCS1B02G414100.1	Unnamed__1	CGTGG	1859	5	-	Zea mays
TraesCS1B02G414100.1	STRE	AGGGG	963	5	-	Arabidopsis thaliana
TraesCS1B02G414100.1	STRE	AGGGG	1043	5	+	Arabidopsis thaliana
TraesCS1B02G414100.1	STRE	AGGGG	1292	5	-	Arabidopsis thaliana
TraesCS1B02G414100.1	STRE	AGGGG	1513	5	-	Arabidopsis thaliana
TraesCS1B02G414100.1	ABRE3a	TACGTG	272	6	+	Zea mays
TraesCS1B02G414100.1	ABRE3a	TACGTG	1073	6	+	Zea mays
TraesCS1B02G414100.1	ABRE3a	TACGTG	1886	6	+	Zea mays
TraesCS1B02G414100.1	GATA-motif	GATAGGG	1019	7	+	Pisum sativum	part of a light responsive element
TraesCS1B02G414100.1	GATA-motif	GATAGGA	1581	7	-	Arabidopsis thaliana	part of a light responsive element
TraesCS1B02G414100.1	DRE core	GCCGAC	584	6	+	Arabidopsis thaliana
TraesCS1B02G414100.1	Myb	TAACTG	874	6	-	Arabidopsis thaliana
TraesCS1B02G414100.1	Myb	TAACTG	1296	6	+	Arabidopsis thaliana
TraesCS1B02G414100.1	MYC	CATGTG	70	6	+	Arabidopsis thaliana
TraesCS1B02G414100.1	MYC	CATTTG	645	6	+	Arabidopsis thaliana
TraesCS1B02G414100.1	OCT	CGCGGATC	4	8	+	Zea mays
TraesCS1B02G414100.1	Sp1	GGGCGG	1877	6	-	Oryza sativa	light responsive element
TraesCS1B02G414100.1		motif_sequence	29	4	+	organism	short_function
TraesCS1B02G414100.1		motif_sequence	125	4	-	organism	short_function
TraesCS1B02G414100.1		motif_sequence	163	4	-	organism	short_function
TraesCS1B02G414100.1		motif_sequence	285	4	+	organism	short_function
TraesCS1B02G414100.1		motif_sequence	405	4	-	organism	short_function
TraesCS1B02G414100.1		motif_sequence	409	4	+	organism	short_function
TraesCS1B02G414100.1		motif_sequence	462	4	-	organism	short_function
TraesCS1B02G414100.1		motif_sequence	481	4	+	organism	short_function
TraesCS1B02G414100.1		motif_sequence	632	4	+	organism	short_function
TraesCS1B02G414100.1		motif_sequence	700	4	+	organism	short_function
TraesCS1B02G414100.1		motif_sequence	727	4	+	organism	short_function
TraesCS1B02G414100.1		motif_sequence	1052	4	-	organism	short_function
TraesCS1B02G414100.1		motif_sequence	1134	4	+	organism	short_function
TraesCS1B02G414100.1		motif_sequence	1372	4	+	organism	short_function
TraesCS1B02G414100.1		motif_sequence	1382	4	+	organism	short_function
TraesCS1B02G414100.1		motif_sequence	1523	4	+	organism	short_function
TraesCS1B02G414100.1		motif_sequence	1764	4	+	organism	short_function
TraesCS1B02G414100.1		motif_sequence	1976	4	+	organism	short_function
TraesCS1B02G414100.1	TGACG-motif	TGACG	536	5	+	Hordeum vulgare	cis-acting regulatory element involved in the MeJA-responsiveness
TraesCS1B02G414100.1	TGACG-motif	TGACG	639	5	+	Hordeum vulgare	cis-acting regulatory element involved in the MeJA-responsiveness
TraesCS1B02G414100.1	TGACG-motif	TGACG	659	5	+	Hordeum vulgare	cis-acting regulatory element involved in the MeJA-responsiveness
TraesCS1B02G414100.1	TGACG-motif	TGACG	1939	5	+	Hordeum vulgare	cis-acting regulatory element involved in the MeJA-responsiveness
TraesCS1B02G414100.1	ABRE4	CACGTA	272	6	-	Zea mays
TraesCS1B02G414100.1	ABRE4	CACGTA	1073	6	-	Zea mays
TraesCS1B02G414100.1	ABRE4	CACGTA	1886	6	-	Zea mays
TraesCS1D02G191500.1	CCAAT-box	CAACGG	632	6	-	Hordeum vulgare	MYBHv1 binding site
TraesCS1D02G191500.1	CCAAT-box	CAACGG	1332	6	-	Hordeum vulgare	MYBHv1 binding site
TraesCS1D02G191500.1	DRE1	ACCGAGA	1973	7	+	Zea mays
TraesCS1D02G191500.1	CAT-box	GCCACT	411	6	-	Arabidopsis thaliana	cis-acting regulatory element related to meristem expression
TraesCS1D02G191500.1	CAT-box	GCCACT	1077	6	+	Arabidopsis thaliana	cis-acting regulatory element related to meristem expression
TraesCS1D02G191500.1	AE-box	AGAAACAA	1245	8	+	Arabidopsis thaliana	part of a module for light response
TraesCS1D02G191500.1	AE-box	AGAAACTT	1624	8	-	Arabidopsis thaliana	part of a module for light response
TraesCS1D02G191500.1	GATA-motif	GATAGGG	67	7	-	Pisum sativum	part of a light responsive element
TraesCS1D02G191500.1	DRE core	GCCGAC	692	6	+	Arabidopsis thaliana
TraesCS1D02G191500.1	TCA	TCATCTTCAT	1047	9	-	Pisum sativum
TraesCS1D02G191500.1	Unnamed__1	CGTGG	146	5	+	Zea mays
TraesCS1D02G191500.1	Unnamed__1	CGTGG	594	5	-	Zea mays
TraesCS1D02G191500.1	Unnamed__1	CGTGG	793	5	+	Zea mays
TraesCS1D02G191500.1	Unnamed__1	CGTGG	1738	5	+	Zea mays
TraesCS1D02G191500.1	Unnamed__1	CGTGG	1805	5	-	Zea mays
TraesCS1D02G191500.1	Unnamed__1	CGTGG	1865	5	-	Zea mays
TraesCS1D02G191500.1	Unnamed__1	CGTGG	1920	5	-	Zea mays
TraesCS1D02G191500.1	STRE	AGGGG	441	5	+	Arabidopsis thaliana
TraesCS1D02G191500.1	STRE	AGGGG	649	5	-	Arabidopsis thaliana
TraesCS1D02G191500.1	STRE	AGGGG	768	5	+	Arabidopsis thaliana
TraesCS1D02G191500.1	STRE	AGGGG	908	5	+	Arabidopsis thaliana
TraesCS1D02G191500.1	STRE	AGGGG	932	5	-	Arabidopsis thaliana
TraesCS1D02G191500.1	STRE	AGGGG	1179	5	+	Arabidopsis thaliana
TraesCS1D02G191500.1	STRE	AGGGG	1214	5	+	Arabidopsis thaliana
TraesCS1D02G191500.1	Myb-binding site	CAACAG	1285	6	-	Nicotiana tabacum
TraesCS1D02G191500.1	Myb-binding site	CAACAG	1417	6	-	Nicotiana tabacum
TraesCS1D02G191500.1	CAAT-box	CAAT	677	4	-	Nicotiana glutinosa
TraesCS1D02G191500.1	CAAT-box	CAAT	927	4	+	Nicotiana glutinosa
TraesCS1D02G191500.1	CAAT-box	CAAAT	959	5	+	Pisum sativum	common cis-acting element in promoter and enhancer regions
TraesCS1D02G191500.1	CAAT-box	CAAT	991	4	+	Nicotiana glutinosa
TraesCS1D02G191500.1	CAAT-box	CAAT	995	4	-	Nicotiana glutinosa
TraesCS1D02G191500.1	CAAT-box	CAAT	1258	4	+	Nicotiana glutinosa
TraesCS1D02G191500.1	CAAT-box	CAAAT	1268	5	+	Pisum sativum	common cis-acting element in promoter and enhancer regions
TraesCS1D02G191500.1	CAAT-box	CAAAT	1301	5	+	Pisum sativum	common cis-acting element in promoter and enhancer regions
TraesCS1D02G191500.1	CAAT-box	CAAAT	1309	5	-	Pisum sativum	common cis-acting element in promoter and enhancer regions
TraesCS1D02G191500.1	CAAT-box	CAAT	1398	4	-	Nicotiana glutinosa
TraesCS1D02G191500.1	CAAT-box	CAAAT	1548	5	-	Pisum sativum	common cis-acting element in promoter and enhancer regions
TraesCS1D02G191500.1	CAAT-box	CCAAT	1566	5	-	Arabidopsis thaliana	common cis-acting element in promoter and enhancer regions
TraesCS1D02G191500.1	CAAT-box	CAAT	1661	4	-	Nicotiana glutinosa
TraesCS1D02G191500.1	CAAT-box	CAAT	1727	4	-	Nicotiana glutinosa
TraesCS1D02G191500.1	CAAT-box	CAAT	1798	4	-	Nicotiana glutinosa
TraesCS1D02G191500.1	CAAT-box	CAAAT	1816	5	+	Pisum sativum	common cis-acting element in promoter and enhancer regions
TraesCS1D02G191500.1	MSA-like	(T/C)C(T/C)AACGG(T/C)(T/C)A	1822	8.5	-	Catharanthus roseus	cis-acting element involved in cell cycle regulation
TraesCS1D02G191500.1	Myc	TCTCTTA	1166	7	+	Arabidopsis thaliana
TraesCS1D02G191500.1	TGACG-motif	TGACG	183	5	+	Hordeum vulgare	cis-acting regulatory element involved in the MeJA-responsiveness
TraesCS1D02G191500.1	TGACG-motif	TGACG	1407	5	-	Hordeum vulgare	cis-acting regulatory element involved in the MeJA-responsiveness
TraesCS1D02G191500.1	TGACG-motif	TGACG	1450	5	-	Hordeum vulgare	cis-acting regulatory element involved in the MeJA-responsiveness
TraesCS1D02G191500.1	WRE3	CCACCT	120	6	-	Pisum sativum
TraesCS1D02G191500.1	MYB recognition site	CCGTTG	632	6	+	Arabidopsis thaliana
TraesCS1D02G191500.1	MYB recognition site	CCGTTG	1332	6	+	Arabidopsis thaliana
TraesCS1D02G191500.1	MYC	CATTTG	959	6	-	Arabidopsis thaliana
TraesCS1D02G191500.1	MYC	CATTTG	1301	6	-	Arabidopsis thaliana
TraesCS1D02G191500.1	MYC	CATTTG	1308	6	+	Arabidopsis thaliana
TraesCS1D02G191500.1	TC-rich repeats	ATTCTCTAAC	780	9	+	Nicotiana tabacum	cis-acting element involved in defense and stress responsiveness
TraesCS1D02G191500.1	TC-rich repeats	ATTCTCTAAC	982	9	+	Nicotiana tabacum	cis-acting element involved in defense and stress responsiveness
TraesCS1D02G191500.1	P-box	CCTTTTG	730	7	-	Oryza sativa	gibberellin-responsive element
TraesCS1D02G191500.1	Myb	TAACTG	25	6	+	Arabidopsis thaliana
TraesCS1D02G191500.1	Myb	CAACTG	1072	6	+	Arabidopsis thaliana
TraesCS1D02G191500.1	Myb	CAACTG	1489	6	-	Arabidopsis thaliana
TraesCS1D02G191500.1	Myb	TAACTG	1668	6	-	Arabidopsis thaliana
TraesCS1D02G191500.1		motif_sequence	197	4	+	organism	short_function
TraesCS1D02G191500.1		motif_sequence	656	4	+	organism	short_function
TraesCS1D02G191500.1		motif_sequence	738	4	+	organism	short_function
TraesCS1D02G191500.1		motif_sequence	962	4	+	organism	short_function
TraesCS1D02G191500.1		motif_sequence	1049	4	-	organism	short_function
TraesCS1D02G191500.1		motif_sequence	1383	4	+	organism	short_function
TraesCS1D02G191500.1		motif_sequence	1541	4	+	organism	short_function
TraesCS1D02G191500.1		motif_sequence	1710	4	-	organism	short_function
TraesCS1D02G191500.1		motif_sequence	1749	4	-	organism	short_function
TraesCS1D02G191500.1		motif_sequence	1885	4	+	organism	short_function
TraesCS1D02G191500.1	Sp1	GGGCGG	450	6	+	Oryza sativa	light responsive element
TraesCS1D02G191500.1	Box 4	ATTAAT	1579	6	-	Petroselinum crispum	part of a conserved DNA module involved in light responsiveness
TraesCS1D02G191500.1	Unnamed__4	CTCC	39	4	-	Petroselinum hortense
TraesCS1D02G191500.1	Unnamed__4	CTCC	65	4	+	Petroselinum hortense
TraesCS1D02G191500.1	Unnamed__4	CTCC	199	4	+	Petroselinum hortense
TraesCS1D02G191500.1	Unnamed__4	CTCC	202	4	+	Petroselinum hortense
TraesCS1D02G191500.1	Unnamed__4	CTCC	233	4	+	Petroselinum hortense
TraesCS1D02G191500.1	Unnamed__4	CTCC	267	4	+	Petroselinum hortense
TraesCS1D02G191500.1	Unnamed__4	CTCC	592	4	+	Petroselinum hortense
TraesCS1D02G191500.1	Unnamed__4	CTCC	628	4	-	Petroselinum hortense
TraesCS1D02G191500.1	Unnamed__4	CTCC	652	4	+	Petroselinum hortense
TraesCS1D02G191500.1	Unnamed__4	CTCC	796	4	-	Petroselinum hortense
TraesCS1D02G191500.1	Unnamed__4	CTCC	883	4	-	Petroselinum hortense
TraesCS1D02G191500.1	Unnamed__4	CTCC	888	4	+	Petroselinum hortense
TraesCS1D02G191500.1	Unnamed__4	CTCC	977	4	+	Petroselinum hortense
TraesCS1D02G191500.1	Unnamed__4	CTCC	1098	4	-	Petroselinum hortense
TraesCS1D02G191500.1	Unnamed__4	CTCC	1155	4	+	Petroselinum hortense
TraesCS1D02G191500.1	Unnamed__4	CTCC	1317	4	+	Petroselinum hortense
TraesCS1D02G191500.1	Unnamed__4	CTCC	1367	4	-	Petroselinum hortense
TraesCS1D02G191500.1	Unnamed__4	CTCC	1376	4	-	Petroselinum hortense
TraesCS1D02G191500.1	Unnamed__4	CTCC	1598	4	+	Petroselinum hortense
TraesCS1D02G191500.1	Unnamed__4	CTCC	1690	4	-	Petroselinum hortense
TraesCS1D02G191500.1	Unnamed__4	CTCC	1892	4	+	Petroselinum hortense
TraesCS1D02G191500.1	Unnamed__4	CTCC	1933	4	+	Petroselinum hortense
TraesCS1D02G191500.1	Unnamed__4	CTCC	1962	4	+	Petroselinum hortense
TraesCS1D02G191500.1	as-1	TGACG	183	5	+	Arabidopsis thaliana
TraesCS1D02G191500.1	as-1	TGACG	1407	5	-	Arabidopsis thaliana
TraesCS1D02G191500.1	as-1	TGACG	1450	5	-	Arabidopsis thaliana
TraesCS1D02G191500.1	MYB-like sequence	TAACCA	605	6	-	Arabidopsis thaliana
TraesCS1D02G191500.1	MYB-like sequence	TAACCA	1740	6	-	Arabidopsis thaliana
TraesCS1D02G191500.1	ABRE	AACCCGG	130	7	-	Arabidopsis thaliana	cis-acting element involved in the abscisic acid responsiveness
TraesCS1D02G191500.1	AAGAA-motif	GAAAGAA	724	7	-	Avena sativa
TraesCS1D02G191500.1	MYB	TAACCA	605	6	-	Arabidopsis thaliana
TraesCS1D02G191500.1	MYB	CAACAG	1285	6	-	Arabidopsis thaliana
TraesCS1D02G191500.1	MYB	CAACAG	1417	6	-	Arabidopsis thaliana
TraesCS1D02G191500.1	MYB	TAACCA	1740	6	-	Arabidopsis thaliana
TraesCS1D02G191500.1	ARE	AAACCA	1057	6	+	Zea mays	cis-acting regulatory element essential for the anaerobic induction
TraesCS1D02G191500.1	ARE	AAACCA	1862	6	+	Zea mays	cis-acting regulatory element essential for the anaerobic induction
TraesCS1D02G191500.1	MBS	CAACTG	1072	6	+	Arabidopsis thaliana	MYB binding site involved in drought-inducibility
TraesCS1D02G191500.1	MBS	CAACTG	1489	6	-	Arabidopsis thaliana	MYB binding site involved in drought-inducibility
TraesCS1D02G191500.1	GT1-motif	GGTTAA	1741	6	+	Arabidopsis thaliana	light responsive element
TraesCS1D02G191500.1	CGTCA-motif	CGTCA	183	5	-	Hordeum vulgare	cis-acting regulatory element involved in the MeJA-responsiveness
TraesCS1D02G191500.1	CGTCA-motif	CGTCA	1407	5	+	Hordeum vulgare	cis-acting regulatory element involved in the MeJA-responsiveness
TraesCS1D02G191500.1	CGTCA-motif	CGTCA	1450	5	+	Hordeum vulgare	cis-acting regulatory element involved in the MeJA-responsiveness
TraesCS1D02G191500.1	box S	AGCCACC	644	7	+	Arabidopsis thaliana
TraesCS1D02G191500.1	TATA-box	ATTATA	865	6	+	Brassica napus	core promoter element around -30 of transcription start
TraesCS1D02G191500.1	TATA-box	TATAA	866	5	-	Arabidopsis thaliana	core promoter element around -30 of transcription start
TraesCS1D02G191500.1	TATA-box	TATA	867	4	+	Arabidopsis thaliana	core promoter element around -30 of transcription start
TraesCS1D02G191500.1	TATA-box	TATA	901	4	+	Arabidopsis thaliana	core promoter element around -30 of transcription start
TraesCS1D02G191500.1	TATA-box	TATA	1820	4	-	Arabidopsis thaliana	core promoter element around -30 of transcription start
TraesCS1D02G191500.1	TATA-box	TATAA	1858	5	-	Arabidopsis thaliana	core promoter element around -30 of transcription start
TraesCS1D02G191500.1	TATA-box	TATA	1859	4	-	Arabidopsis thaliana	core promoter element around -30 of transcription start
TraesCS1D02G191500.1	CTAG-motif	ACTAGCAGAA	1239	9	+	Avena sativa
TraesCS1D02G275100.1	HD-Zip 1	CAAT(A/T)ATTG	768	8.5	+	Arabidopsis thaliana	element involved in differentiation of the palisade mesophyll cells
TraesCS1D02G275100.1	I-box	GTATAAGGCC	106	9	-	Larix laricina	part of a light responsive element
TraesCS1D02G275100.1	G-Box	CACGTG	629	6	+	Pisum sativum	cis-acting regulatory element involved in light responsiveness
TraesCS1D02G275100.1	G-Box	CACGTT	995	6	+	Pisum sativum	cis-acting regulatory element involved in light responsiveness
TraesCS1D02G275100.1	ABRE	CACGTG	629	6	+	Arabidopsis thaliana	cis-acting element involved in the abscisic acid responsiveness
TraesCS1D02G275100.1	ABRE	ACGTG	630	5	+	Arabidopsis thaliana	cis-acting element involved in the abscisic acid responsiveness
TraesCS1D02G275100.1	ABRE	GCCGCGTGGC	914	9	-	Oryza sativa	cis-acting element involved in the abscisic acid responsiveness
TraesCS1D02G275100.1	ABRE	ACGTG	995	5	-	Arabidopsis thaliana	cis-acting element involved in the abscisic acid responsiveness
TraesCS1D02G275100.1	ABRE	ACGTG	1332	5	-	Arabidopsis thaliana	cis-acting element involved in the abscisic acid responsiveness
TraesCS1D02G275100.1	ABRE	ACGTG	1578	5	-	Arabidopsis thaliana	cis-acting element involved in the abscisic acid responsiveness
TraesCS1D02G275100.1	ABRE	ACGTG	1714	5	-	Arabidopsis thaliana	cis-acting element involved in the abscisic acid responsiveness
TraesCS1D02G275100.1	ACE	CTAACGTATT	956	9	+	Petroselinum crispum	cis-acting element involved in light responsiveness
TraesCS1D02G275100.1	AT~TATA-box	TATATA	51	6	+	Arabidopsis thaliana
TraesCS1D02G275100.1	Unnamed__4	CTCC	167	4	+	Petroselinum hortense
TraesCS1D02G275100.1	Unnamed__4	CTCC	375	4	-	Petroselinum hortense
TraesCS1D02G275100.1	Unnamed__4	CTCC	420	4	-	Petroselinum hortense
TraesCS1D02G275100.1	Unnamed__4	CTCC	562	4	+	Petroselinum hortense
TraesCS1D02G275100.1	Unnamed__4	CTCC	565	4	+	Petroselinum hortense
TraesCS1D02G275100.1	Unnamed__4	CTCC	595	4	-	Petroselinum hortense
TraesCS1D02G275100.1	Unnamed__4	CTCC	710	4	+	Petroselinum hortense
TraesCS1D02G275100.1	Unnamed__4	CTCC	927	4	+	Petroselinum hortense
TraesCS1D02G275100.1	Unnamed__4	CTCC	1033	4	+	Petroselinum hortense
TraesCS1D02G275100.1	Unnamed__4	CTCC	1130	4	+	Petroselinum hortense
TraesCS1D02G275100.1	Unnamed__4	CTCC	1487	4	-	Petroselinum hortense
TraesCS1D02G275100.1	Unnamed__4	CTCC	1903	4	+	Petroselinum hortense
TraesCS1D02G275100.1	Unnamed__4	CTCC	1918	4	-	Petroselinum hortense
TraesCS1D02G275100.1	Unnamed__4	CTCC	1922	4	+	Petroselinum hortense
TraesCS1D02G275100.1	Unnamed__4	CTCC	1958	4	+	Petroselinum hortense
TraesCS1D02G275100.1	as-1	TGACG	157	5	-	Arabidopsis thaliana
TraesCS1D02G275100.1	as-1	TGACG	229	5	-	Arabidopsis thaliana
TraesCS1D02G275100.1	as-1	TGACG	1604	5	-	Arabidopsis thaliana
TraesCS1D02G275100.1	O2-site	GATGATGTGG	428	9	+	Zea mays	cis-acting regulatory element involved in zein metabolism regulation
TraesCS1D02G275100.1	O2-site	GTTGACGTGA	994	9	-	Zea mays	cis-acting regulatory element involved in zein metabolism regulation
TraesCS1D02G275100.1	G-box	CACGTG	629	6	+	Arabidopsis thaliana	cis-acting regulatory element involved in light responsiveness
TraesCS1D02G275100.1	G-box	CACGTC	1332	6	+	Zea mays	cis-acting regulatory element involved in light responsiveness
TraesCS1D02G275100.1	G-box	CACGAC	1520	6	-	Zea mays	cis-acting regulatory element involved in light responsiveness
TraesCS1D02G275100.1	G-box	TACGTG	1578	6	-	Arabidopsis thaliana	cis-acting regulatory element involved in light responsiveness
TraesCS1D02G275100.1	G-box	CACGAC	1659	6	-	Zea mays	cis-acting regulatory element involved in light responsiveness
TraesCS1D02G275100.1	G-box	TACGTG	1714	6	-	Arabidopsis thaliana	cis-acting regulatory element involved in light responsiveness
TraesCS1D02G275100.1	TGA-element	AACGAC	152	6	+	Brassica oleracea	auxin-responsive element
TraesCS1D02G275100.1	TGA-element	AACGAC	292	6	-	Brassica oleracea	auxin-responsive element
TraesCS1D02G275100.1	RY-element	CATGCATG	1696	8	-	Helianthus annuus	cis-acting regulatory element involved in seed-specific regulation
TraesCS1D02G275100.1	RY-element	CATGCATG	1700	8	-	Helianthus annuus	cis-acting regulatory element involved in seed-specific regulation
TraesCS1D02G275100.1	TATA-box	TATATA	51	6	+	Arabidopsis thaliana	core promoter element around -30 of transcription start
TraesCS1D02G275100.1	TATA-box	ATATAT	52	6	+	Brassica napus	core promoter element around -30 of transcription start
TraesCS1D02G275100.1	TATA-box	TATA	53	4	+	Arabidopsis thaliana	core promoter element around -30 of transcription start
TraesCS1D02G275100.1	TATA-box	TATAA	110	5	-	Arabidopsis thaliana	core promoter element around -30 of transcription start
TraesCS1D02G275100.1	TATA-box	TATA	111	4	+	Arabidopsis thaliana	core promoter element around -30 of transcription start
TraesCS1D02G275100.1	TATA-box	TATA	245	4	+	Arabidopsis thaliana	core promoter element around -30 of transcription start
TraesCS1D02G275100.1	TATA-box	TATA	307	4	+	Arabidopsis thaliana	core promoter element around -30 of transcription start
TraesCS1D02G275100.1	TATA-box	TATA	979	4	+	Arabidopsis thaliana	core promoter element around -30 of transcription start
TraesCS1D02G275100.1	TATA-box	TATAAAA	1565	7	-	Pisum sativum	core promoter element around -30 of transcription start
TraesCS1D02G275100.1	TATA-box	TATAAA	1566	6	-	Helianthus annuus	core promoter element around -30 of transcription start
TraesCS1D02G275100.1	TATA-box	TATAA	1567	5	-	Arabidopsis thaliana	core promoter element around -30 of transcription start
TraesCS1D02G275100.1	TATA-box	TATA	1568	4	-	Arabidopsis thaliana	core promoter element around -30 of transcription start
TraesCS1D02G275100.1	TATA-box	TATA	1788	4	-	Arabidopsis thaliana	core promoter element around -30 of transcription start
TraesCS1D02G275100.1	TATA-box	TATA	1933	4	-	Arabidopsis thaliana	core promoter element around -30 of transcription start
TraesCS1D02G275100.1	A-box	CCGTCC	903	6	+	Petroselinum crispum	cis-acting regulatory element
TraesCS1D02G275100.1	A-box	CCGTCC	1948	6	+	Petroselinum crispum	cis-acting regulatory element
TraesCS1D02G275100.1	AAGAA-motif	GAAAGAA	1221	7	+	Avena sativa
TraesCS1D02G275100.1	AAGAA-motif	gGTAAAGAAA	1626	9	-	Avena sativa
TraesCS1D02G275100.1	MYB	CAACAG	179	6	-	Arabidopsis thaliana
TraesCS1D02G275100.1	MYB	CAACCA	1676	6	+	Arabidopsis thaliana
TraesCS1D02G275100.1	GARE-motif	TCTGTTG	178	7	+	Brassica oleracea	gibberellin-responsive element
TraesCS1D02G275100.1	W box	TTGACC	887	6	+	Arabidopsis thaliana
TraesCS1D02G275100.1	CGTCA-motif	CGTCA	157	5	+	Hordeum vulgare	cis-acting regulatory element involved in the MeJA-responsiveness
TraesCS1D02G275100.1	CGTCA-motif	CGTCA	229	5	+	Hordeum vulgare	cis-acting regulatory element involved in the MeJA-responsiveness
TraesCS1D02G275100.1	CGTCA-motif	CGTCA	1604	5	+	Hordeum vulgare	cis-acting regulatory element involved in the MeJA-responsiveness
TraesCS1D02G275100.1	Myb-binding site	CAACAG	179	6	-	Nicotiana tabacum
TraesCS1D02G275100.1	CAAT-box	CAAT	1	4	-	Nicotiana glutinosa
TraesCS1D02G275100.1	CAAT-box	CAAT	10	4	-	Nicotiana glutinosa
TraesCS1D02G275100.1	CAAT-box	CCAAT	14	5	+	Arabidopsis thaliana	common cis-acting element in promoter and enhancer regions
TraesCS1D02G275100.1	CAAT-box	CAAT	15	4	+	Nicotiana glutinosa
TraesCS1D02G275100.1	CAAT-box	CAAAT	84	5	-	Pisum sativum	common cis-acting element in promoter and enhancer regions
TraesCS1D02G275100.1	CAAT-box	CAAAT	116	5	-	Pisum sativum	common cis-acting element in promoter and enhancer regions
TraesCS1D02G275100.1	CAAT-box	CAAT	160	4	+	Nicotiana glutinosa
TraesCS1D02G275100.1	CAAT-box	CAAT	284	4	+	Nicotiana glutinosa
TraesCS1D02G275100.1	CAAT-box	CAAT	331	4	+	Nicotiana glutinosa
TraesCS1D02G275100.1	CAAT-box	CAAT	346	4	+	Nicotiana glutinosa
TraesCS1D02G275100.1	CAAT-box	CAAT	348	4	-	Nicotiana glutinosa
TraesCS1D02G275100.1	CAAT-box	CAAAT	371	5	-	Pisum sativum	common cis-acting element in promoter and enhancer regions
TraesCS1D02G275100.1	CAAT-box	CAAT	411	4	-	Nicotiana glutinosa
TraesCS1D02G275100.1	CAAT-box	CAAT	427	4	+	Nicotiana glutinosa
TraesCS1D02G275100.1	CAAT-box	CAAAT	449	5	-	Pisum sativum	common cis-acting element in promoter and enhancer regions
TraesCS1D02G275100.1	CAAT-box	CAAT	496	4	-	Nicotiana glutinosa
TraesCS1D02G275100.1	CAAT-box	CAAT	571	4	+	Nicotiana glutinosa
TraesCS1D02G275100.1	CAAT-box	CAAT	643	4	+	Nicotiana glutinosa
TraesCS1D02G275100.1	CAAT-box	CAAT	650	4	-	Nicotiana glutinosa
TraesCS1D02G275100.1	CAAT-box	CAAAT	678	5	+	Pisum sativum	common cis-acting element in promoter and enhancer regions
TraesCS1D02G275100.1	CAAT-box	CAAT	684	4	-	Nicotiana glutinosa
TraesCS1D02G275100.1	CAAT-box	CAAT	702	4	-	Nicotiana glutinosa
TraesCS1D02G275100.1	CAAT-box	CAAAT	762	5	-	Pisum sativum	common cis-acting element in promoter and enhancer regions
TraesCS1D02G275100.1	CAAT-box	CCAAT	767	5	+	Arabidopsis thaliana	common cis-acting element in promoter and enhancer regions
TraesCS1D02G275100.1	CAAT-box	CAAT	768	4	+	Nicotiana glutinosa
TraesCS1D02G275100.1	CAAT-box	CAAT	773	4	-	Nicotiana glutinosa
TraesCS1D02G275100.1	CAAT-box	CCAAT	797	5	+	Arabidopsis thaliana	common cis-acting element in promoter and enhancer regions
TraesCS1D02G275100.1	CAAT-box	CAAT	798	4	+	Nicotiana glutinosa
TraesCS1D02G275100.1	CAAT-box	CAAAT	825	5	+	Pisum sativum	common cis-acting element in promoter and enhancer regions
TraesCS1D02G275100.1	CAAT-box	CCAAT	830	5	-	Arabidopsis thaliana	common cis-acting element in promoter and enhancer regions
TraesCS1D02G275100.1	CAAT-box	CCAAT	845	5	+	Arabidopsis thaliana	common cis-acting element in promoter and enhancer regions
TraesCS1D02G275100.1	CAAT-box	CAAT	846	4	+	Nicotiana glutinosa
TraesCS1D02G275100.1	CAAT-box	CAAT	848	4	-	Nicotiana glutinosa
TraesCS1D02G275100.1	CAAT-box	CAAAT	863	5	+	Pisum sativum	common cis-acting element in promoter and enhancer regions
TraesCS1D02G275100.1	CAAT-box	CAAT	1081	4	-	Nicotiana glutinosa
TraesCS1D02G275100.1	CAAT-box	CAAT	1087	4	+	Nicotiana glutinosa
TraesCS1D02G275100.1	CAAT-box	CAAT	1207	4	+	Nicotiana glutinosa
TraesCS1D02G275100.1	CAAT-box	CCAAT	1275	5	-	Arabidopsis thaliana	common cis-acting element in promoter and enhancer regions
TraesCS1D02G275100.1	CAAT-box	CAAT	1286	4	-	Nicotiana glutinosa
TraesCS1D02G275100.1	CAAT-box	CAAT	1306	4	+	Nicotiana glutinosa
TraesCS1D02G275100.1	CAAT-box	CAAAT	1435	5	+	Pisum sativum	common cis-acting element in promoter and enhancer regions
TraesCS1D02G275100.1	CAAT-box	CCAAT	1484	5	-	Arabidopsis thaliana	common cis-acting element in promoter and enhancer regions
TraesCS1D02G275100.1	CAAT-box	CAAAT	1666	5	+	Pisum sativum	common cis-acting element in promoter and enhancer regions
TraesCS1D02G275100.1	CCGTCC motif	CCGTCC	903	6	+	Nicotiana tabacum
TraesCS1D02G275100.1	CCGTCC motif	CCGTCC	1948	6	+	Nicotiana tabacum
TraesCS1D02G275100.1	TCT-motif	TCTTAC	1210	6	+	Arabidopsis thaliana	part of a light responsive element
TraesCS1D02G275100.1	TCT-motif	TCTTAC	1414	6	-	Arabidopsis thaliana	part of a light responsive element
TraesCS1D02G275100.1	TCT-motif	TCTTAC	1808	6	+	Arabidopsis thaliana	part of a light responsive element
TraesCS1D02G275100.1	CCGTCC-box	CCGTCC	903	6	+	Petroselinum hortense
TraesCS1D02G275100.1	CCGTCC-box	CCGTCC	1948	6	+	Petroselinum hortense
TraesCS1D02G275100.1	CCAAT-box	CAACGG	232	6	+	Hordeum vulgare	MYBHv1 binding site
TraesCS1D02G275100.1	DRE1	ACCGAGA	1146	7	+	Zea mays
TraesCS1D02G275100.1	ABRE3a	TACGTG	1578	6	-	Zea mays
TraesCS1D02G275100.1	ABRE3a	TACGTG	1714	6	-	Zea mays
TraesCS1D02G275100.1	DRE core	GCCGAC	922	6	+	Arabidopsis thaliana
TraesCS1D02G275100.1	Unnamed__1	CGTGG	417	5	+	Zea mays
TraesCS1D02G275100.1	Unnamed__1	CGTGG	1990	5	-	Zea mays
TraesCS1D02G275100.1	STRE	AGGGG	516	5	+	Arabidopsis thaliana
TraesCS1D02G275100.1	STRE	AGGGG	1164	5	+	Arabidopsis thaliana
TraesCS1D02G275100.1	STRE	AGGGG	1201	5	+	Arabidopsis thaliana
TraesCS1D02G275100.1	STRE	AGGGG	1591	5	-	Arabidopsis thaliana
TraesCS1D02G275100.1	STRE	AGGGG	1876	5	-	Arabidopsis thaliana
TraesCS1D02G275100.1	STRE	AGGGG	1888	5	-	Arabidopsis thaliana
TraesCS1D02G275100.1	MYB recognition site	CCGTTG	232	6	-	Arabidopsis thaliana
TraesCS1D02G275100.1	MYC	CAATTG	346	6	+	Arabidopsis thaliana
TraesCS1D02G275100.1	MYC	CATTTG	448	6	+	Arabidopsis thaliana
TraesCS1D02G275100.1	MYC	CATGTG	530	6	-	Arabidopsis thaliana
TraesCS1D02G275100.1	MYC	CATGTG	659	6	+	Arabidopsis thaliana
TraesCS1D02G275100.1	MYC	CAATTG	846	6	+	Arabidopsis thaliana
TraesCS1D02G275100.1	MYC	CATTTG	1435	6	-	Arabidopsis thaliana
TraesCS1D02G275100.1	P-box	CCTTTTG	883	7	+	Oryza sativa	gibberellin-responsive element
TraesCS1D02G275100.1		motif_sequence	162	4	+	organism	short_function
TraesCS1D02G275100.1		motif_sequence	236	4	-	organism	short_function
TraesCS1D02G275100.1		motif_sequence	277	4	+	organism	short_function
TraesCS1D02G275100.1		motif_sequence	375	4	-	organism	short_function
TraesCS1D02G275100.1		motif_sequence	595	4	-	organism	short_function
TraesCS1D02G275100.1		motif_sequence	748	4	+	organism	short_function
TraesCS1D02G275100.1		motif_sequence	1005	4	-	organism	short_function
TraesCS1D02G275100.1		motif_sequence	1031	4	+	organism	short_function
TraesCS1D02G275100.1		motif_sequence	1058	4	+	organism	short_function
TraesCS1D02G275100.1		motif_sequence	1128	4	+	organism	short_function
TraesCS1D02G275100.1		motif_sequence	1142	4	+	organism	short_function
TraesCS1D02G275100.1		motif_sequence	1402	4	-	organism	short_function
TraesCS1D02G275100.1		motif_sequence	1494	4	+	organism	short_function
TraesCS1D02G275100.1		motif_sequence	1610	4	+	organism	short_function
TraesCS1D02G275100.1		motif_sequence	1827	4	+	organism	short_function
TraesCS1D02G275100.1	Sp1	GGGCGG	841	6	-	Oryza sativa	light responsive element
TraesCS1D02G275100.1	Sp1	GGGCGG	1720	6	-	Oryza sativa	light responsive element
TraesCS1D02G275100.1	TGACG-motif	TGACG	157	5	-	Hordeum vulgare	cis-acting regulatory element involved in the MeJA-responsiveness
TraesCS1D02G275100.1	TGACG-motif	TGACG	229	5	-	Hordeum vulgare	cis-acting regulatory element involved in the MeJA-responsiveness
TraesCS1D02G275100.1	TGACG-motif	TGACG	1604	5	-	Hordeum vulgare	cis-acting regulatory element involved in the MeJA-responsiveness
TraesCS1D02G275100.1	WRE3	CCACCT	891	6	+	Pisum sativum
TraesCS1D02G275100.1	WRE3	CCACCT	1647	6	-	Pisum sativum
TraesCS1D02G275100.1	ABRE4	CACGTA	1578	6	+	Zea mays
TraesCS1D02G275100.1	ABRE4	CACGTA	1714	6	+	Zea mays
TraesCS1D02G275200.1	G-Box	CACGTT	444	6	-	Pisum sativum	cis-acting regulatory element involved in light responsiveness
TraesCS1D02G275200.1	G-Box	CACGTT	872	6	-	Pisum sativum	cis-acting regulatory element involved in light responsiveness
TraesCS1D02G275200.1	ABRE	ACGTG	445	5	+	Arabidopsis thaliana	cis-acting element involved in the abscisic acid responsiveness
TraesCS1D02G275200.1	ABRE	ACGTG	873	5	+	Arabidopsis thaliana	cis-acting element involved in the abscisic acid responsiveness
TraesCS1D02G275200.1	ABRE	GCAACGTGTC	946	9	+	Hordeum vulgare	cis-acting element involved in the abscisic acid responsiveness
TraesCS1D02G275200.1	circadian	CAAAGATATC	579	9	+	Lycopersicon esculentum	cis-acting regulatory element involved in circadian control
TraesCS1D02G275200.1	MYB-like sequence	TAACCA	358	6	-	Arabidopsis thaliana
TraesCS1D02G275200.1	I-box	cGATAAGGCG	924	9	+	Zea mays	part of a light responsive element
TraesCS1D02G275200.1	I-box	TGATAATGT	1374	9	+	Solanum tuberosum	part of a light responsive element
TraesCS1D02G275200.1	Box 4	ATTAAT	200	6	+	Petroselinum crispum	part of a conserved DNA module involved in light responsiveness
TraesCS1D02G275200.1	TCA-element	TCAGAAGAGG	142	9	+	Brassica oleracea	cis-acting element involved in salicylic acid responsiveness
TraesCS1D02G275200.1	Unnamed__4	CTCC	21	4	-	Petroselinum hortense
TraesCS1D02G275200.1	Unnamed__4	CTCC	211	4	-	Petroselinum hortense
TraesCS1D02G275200.1	Unnamed__4	CTCC	222	4	+	Petroselinum hortense
TraesCS1D02G275200.1	Unnamed__4	CTCC	762	4	+	Petroselinum hortense
TraesCS1D02G275200.1	Unnamed__4	CTCC	1035	4	+	Petroselinum hortense
TraesCS1D02G275200.1	Unnamed__4	CTCC	1160	4	+	Petroselinum hortense
TraesCS1D02G275200.1	Unnamed__4	CTCC	1285	4	+	Petroselinum hortense
TraesCS1D02G275200.1	Unnamed__4	CTCC	1300	4	-	Petroselinum hortense
TraesCS1D02G275200.1	Unnamed__4	CTCC	1383	4	-	Petroselinum hortense
TraesCS1D02G275200.1	Unnamed__4	CTCC	1505	4	+	Petroselinum hortense
TraesCS1D02G275200.1	Unnamed__4	CTCC	1545	4	+	Petroselinum hortense
TraesCS1D02G275200.1	Unnamed__4	CTCC	1645	4	-	Petroselinum hortense
TraesCS1D02G275200.1	Unnamed__4	CTCC	1716	4	+	Petroselinum hortense
TraesCS1D02G275200.1	Unnamed__4	CTCC	1724	4	-	Petroselinum hortense
TraesCS1D02G275200.1	Unnamed__4	CTCC	1785	4	+	Petroselinum hortense
TraesCS1D02G275200.1	Unnamed__4	CTCC	1922	4	+	Petroselinum hortense
TraesCS1D02G275200.1	Unnamed__4	CTCC	1943	4	+	Petroselinum hortense
TraesCS1D02G275200.1	Unnamed__4	CTCC	1964	4	+	Petroselinum hortense
TraesCS1D02G275200.1	O2-site	GATGATGTGG	1375	9	+	Zea mays	cis-acting regulatory element involved in zein metabolism regulation
TraesCS1D02G275200.1	RY-element	CATGCATG	1618	8	-	Helianthus annuus	cis-acting regulatory element involved in seed-specific regulation
TraesCS1D02G275200.1	TATA-box	ATATAT	280	6	+	Brassica napus	core promoter element around -30 of transcription start
TraesCS1D02G275200.1	TATA-box	TATA	281	4	+	Arabidopsis thaliana	core promoter element around -30 of transcription start
TraesCS1D02G275200.1	TATA-box	TATA	429	4	+	Arabidopsis thaliana	core promoter element around -30 of transcription start
TraesCS1D02G275200.1	TATA-box	ATATAT	582	6	+	Brassica napus	core promoter element around -30 of transcription start
TraesCS1D02G275200.1	TATA-box	TATA	583	4	+	Arabidopsis thaliana	core promoter element around -30 of transcription start
TraesCS1D02G275200.1	TATA-box	TATAAAA	1418	7	-	Pisum sativum	core promoter element around -30 of transcription start
TraesCS1D02G275200.1	TATA-box	TATAAA	1419	6	-	Helianthus annuus	core promoter element around -30 of transcription start
TraesCS1D02G275200.1	TATA-box	TATAA	1420	5	-	Arabidopsis thaliana	core promoter element around -30 of transcription start
TraesCS1D02G275200.1	TATA-box	TATA	1421	4	-	Arabidopsis thaliana	core promoter element around -30 of transcription start
TraesCS1D02G275200.1	TATA-box	TATAA	1569	5	-	Arabidopsis thaliana	core promoter element around -30 of transcription start
TraesCS1D02G275200.1	TATA-box	TATA	1570	4	-	Arabidopsis thaliana	core promoter element around -30 of transcription start
TraesCS1D02G275200.1	TATA-box	ATATAT	1662	6	-	Brassica napus	core promoter element around -30 of transcription start
TraesCS1D02G275200.1	TATA-box	TATA	1663	4	-	Arabidopsis thaliana	core promoter element around -30 of transcription start
TraesCS1D02G275200.1	TATA-box	TATA	1686	4	-	Arabidopsis thaliana	core promoter element around -30 of transcription start
TraesCS1D02G275200.1	TATA-box	TATAA	1821	5	-	Arabidopsis thaliana	core promoter element around -30 of transcription start
TraesCS1D02G275200.1	TATA-box	TATA	1822	4	-	Arabidopsis thaliana	core promoter element around -30 of transcription start
TraesCS1D02G275200.1	ATCT-motif	AATCTAATCC	906	9	-	Pisum sativum	part of a conserved DNA module involved in light responsiveness
TraesCS1D02G275200.1	W box	TTGACC	1060	6	+	Arabidopsis thaliana
TraesCS1D02G275200.1	W box	TTGACC	1174	6	+	Arabidopsis thaliana
TraesCS1D02G275200.1	W box	TTGACC	1693	6	-	Arabidopsis thaliana
TraesCS1D02G275200.1	ARE	AAACCA	50	6	-	Zea mays	cis-acting regulatory element essential for the anaerobic induction
TraesCS1D02G275200.1	ARE	AAACCA	775	6	+	Zea mays	cis-acting regulatory element essential for the anaerobic induction
TraesCS1D02G275200.1	MBS	CAACTG	1987	6	+	Arabidopsis thaliana	MYB binding site involved in drought-inducibility
TraesCS1D02G275200.1	GT1-motif	GGTTAAT	970	7	+	Avena sativa	light responsive element
TraesCS1D02G275200.1	GC-motif	CCCCCG	159	6	+	Zea mays	enhancer-like element involved in anoxic specific inducibility
TraesCS1D02G275200.1	GC-motif	CCCCCG	381	6	+	Zea mays	enhancer-like element involved in anoxic specific inducibility
TraesCS1D02G275200.1	MYB	CAACCA	188	6	+	Arabidopsis thaliana
TraesCS1D02G275200.1	MYB	TAACCA	358	6	-	Arabidopsis thaliana
TraesCS1D02G275200.1	MYB	CAACCA	983	6	+	Arabidopsis thaliana
TraesCS1D02G275200.1	MYB	CAACCA	1262	6	-	Arabidopsis thaliana
TraesCS1D02G275200.1	MYB	CAACCA	1363	6	+	Arabidopsis thaliana
TraesCS1D02G275200.1	MYB	CAACAG	1719	6	-	Arabidopsis thaliana
TraesCS1D02G275200.1	MYB	CAACAG	1946	6	-	Arabidopsis thaliana
TraesCS1D02G275200.1	Myb-binding site	CAACAG	1719	6	-	Nicotiana tabacum
TraesCS1D02G275200.1	Myb-binding site	CAACAG	1946	6	-	Nicotiana tabacum
TraesCS1D02G275200.1	CAAT-box	CCAAT	11	5	-	Arabidopsis thaliana	common cis-acting element in promoter and enhancer regions
TraesCS1D02G275200.1	CAAT-box	CAAT	16	4	+	Nicotiana glutinosa
TraesCS1D02G275200.1	CAAT-box	CCAAT	18	5	-	Arabidopsis thaliana	common cis-acting element in promoter and enhancer regions
TraesCS1D02G275200.1	CAAT-box	CAAAT	40	5	+	Pisum sativum	common cis-acting element in promoter and enhancer regions
TraesCS1D02G275200.1	CAAT-box	CAAT	61	4	-	Nicotiana glutinosa
TraesCS1D02G275200.1	CAAT-box	CAAT	114	4	+	Nicotiana glutinosa
TraesCS1D02G275200.1	CAAT-box	CAAT	218	4	+	Nicotiana glutinosa
TraesCS1D02G275200.1	CAAT-box	CAAAT	271	5	+	Pisum sativum	common cis-acting element in promoter and enhancer regions
TraesCS1D02G275200.1	CAAT-box	CCAAT	306	5	-	Arabidopsis thaliana	common cis-acting element in promoter and enhancer regions
TraesCS1D02G275200.1	CAAT-box	CCAAT	356	5	-	Arabidopsis thaliana	common cis-acting element in promoter and enhancer regions
TraesCS1D02G275200.1	CAAT-box	CAAT	455	4	-	Nicotiana glutinosa
TraesCS1D02G275200.1	CAAT-box	CAAT	495	4	+	Nicotiana glutinosa
TraesCS1D02G275200.1	CAAT-box	CAAAT	501	5	+	Pisum sativum	common cis-acting element in promoter and enhancer regions
TraesCS1D02G275200.1	CAAT-box	CAAAT	537	5	-	Pisum sativum	common cis-acting element in promoter and enhancer regions
TraesCS1D02G275200.1	CAAT-box	CAAAT	579	5	+	Pisum sativum	common cis-acting element in promoter and enhancer regions
TraesCS1D02G275200.1	CAAT-box	CAAT	591	4	+	Nicotiana glutinosa
TraesCS1D02G275200.1	CAAT-box	CAAAT	651	5	+	Pisum sativum	common cis-acting element in promoter and enhancer regions
TraesCS1D02G275200.1	CAAT-box	CAAT	715	4	-	Nicotiana glutinosa
TraesCS1D02G275200.1	CAAT-box	CAAT	913	4	-	Nicotiana glutinosa
TraesCS1D02G275200.1	CAAT-box	CAAT	947	4	+	Nicotiana glutinosa
TraesCS1D02G275200.1	CAAT-box	CAAT	988	4	-	Nicotiana glutinosa
TraesCS1D02G275200.1	CAAT-box	CAAAT	1058	5	-	Pisum sativum	common cis-acting element in promoter and enhancer regions
TraesCS1D02G275200.1	CAAT-box	CAAT	1072	4	+	Nicotiana glutinosa
TraesCS1D02G275200.1	CAAT-box	CAAT	1102	4	+	Nicotiana glutinosa
TraesCS1D02G275200.1	CAAT-box	CCAAT	1188	5	+	Arabidopsis thaliana	common cis-acting element in promoter and enhancer regions
TraesCS1D02G275200.1	CAAT-box	CAAT	1189	4	+	Nicotiana glutinosa
TraesCS1D02G275200.1	CAAT-box	CAAT	1208	4	-	Nicotiana glutinosa
TraesCS1D02G275200.1	CAAT-box	CAAAT	1275	5	-	Pisum sativum	common cis-acting element in promoter and enhancer regions
TraesCS1D02G275200.1	CAAT-box	CAAT	1309	4	-	Nicotiana glutinosa
TraesCS1D02G275200.1	CAAT-box	CAAAT	1357	5	+	Pisum sativum	common cis-acting element in promoter and enhancer regions
TraesCS1D02G275200.1	CAAT-box	CAAT	1412	4	-	Nicotiana glutinosa
TraesCS1D02G275200.1	CAAT-box	CAAAT	1424	5	-	Pisum sativum	common cis-acting element in promoter and enhancer regions
TraesCS1D02G275200.1	CAAT-box	CAAT	1431	4	+	Nicotiana glutinosa
TraesCS1D02G275200.1	CAAT-box	CAAT	1462	4	+	Nicotiana glutinosa
TraesCS1D02G275200.1	CAAT-box	CAAAT	1548	5	+	Pisum sativum	common cis-acting element in promoter and enhancer regions
TraesCS1D02G275200.1	CAAT-box	CAAAT	1560	5	-	Pisum sativum	common cis-acting element in promoter and enhancer regions
TraesCS1D02G275200.1	CAAT-box	CAAT	1580	4	-	Nicotiana glutinosa
TraesCS1D02G275200.1	CAAT-box	CAAT	1598	4	-	Nicotiana glutinosa
TraesCS1D02G275200.1	CAAT-box	CAAAT	1627	5	-	Pisum sativum	common cis-acting element in promoter and enhancer regions
TraesCS1D02G275200.1	CAAT-box	CCAAT	1642	5	-	Arabidopsis thaliana	common cis-acting element in promoter and enhancer regions
TraesCS1D02G275200.1	CAAT-box	CCAAT	1666	5	-	Arabidopsis thaliana	common cis-acting element in promoter and enhancer regions
TraesCS1D02G275200.1	CAAT-box	CAAAT	1696	5	+	Pisum sativum	common cis-acting element in promoter and enhancer regions
TraesCS1D02G275200.1	CAAT-box	CAAAT	1699	5	-	Pisum sativum	common cis-acting element in promoter and enhancer regions
TraesCS1D02G275200.1	CAAT-box	CAAT	1764	4	+	Nicotiana glutinosa
TraesCS1D02G275200.1	CAAT-box	CAAAT	1839	5	+	Pisum sativum	common cis-acting element in promoter and enhancer regions
TraesCS1D02G275200.1	CAT-box	GCCACT	646	6	-	Arabidopsis thaliana	cis-acting regulatory element related to meristem expression
TraesCS1D02G275200.1	STRE	AGGGG	1134	5	+	Arabidopsis thaliana
TraesCS1D02G275200.1	STRE	AGGGG	1203	5	-	Arabidopsis thaliana
TraesCS1D02G275200.1	STRE	AGGGG	1248	5	+	Arabidopsis thaliana
TraesCS1D02G275200.1	STRE	AGGGG	1758	5	-	Arabidopsis thaliana
TraesCS1D02G275200.1	STRE	AGGGG	1795	5	-	Arabidopsis thaliana
TraesCS1D02G275200.1	Unnamed__1	CGTGG	1678	5	+	Zea mays
TraesCS1D02G275200.1	TATA	TATAAAAT	1417	8	-	Arabidopsis thaliana
TraesCS1D02G275200.1		motif_sequence	66	4	+	organism	short_function
TraesCS1D02G275200.1		motif_sequence	220	4	+	organism	short_function
TraesCS1D02G275200.1		motif_sequence	292	4	-	organism	short_function
TraesCS1D02G275200.1		motif_sequence	656	4	-	organism	short_function
TraesCS1D02G275200.1		motif_sequence	821	4	+	organism	short_function
TraesCS1D02G275200.1		motif_sequence	857	4	+	organism	short_function
TraesCS1D02G275200.1		motif_sequence	859	4	-	organism	short_function
TraesCS1D02G275200.1		motif_sequence	898	4	+	organism	short_function
TraesCS1D02G275200.1		motif_sequence	900	4	-	organism	short_function
TraesCS1D02G275200.1		motif_sequence	958	4	-	organism	short_function
TraesCS1D02G275200.1		motif_sequence	1033	4	+	organism	short_function
TraesCS1D02G275200.1		motif_sequence	1300	4	-	organism	short_function
TraesCS1D02G275200.1		motif_sequence	1543	4	+	organism	short_function
TraesCS1D02G275200.1		motif_sequence	1703	4	-	organism	short_function
TraesCS1D02G275200.1		motif_sequence	1724	4	-	organism	short_function
TraesCS1D02G275200.1		motif_sequence	1753	4	+	organism	short_function
TraesCS1D02G275200.1		motif_sequence	1906	4	+	organism	short_function
TraesCS1D02G275200.1		motif_sequence	1928	4	+	organism	short_function
TraesCS1D02G275200.1		motif_sequence	1969	4	+	organism	short_function
TraesCS1D02G275200.1	Sp1	GGGCGG	86	6	-	Oryza sativa	light responsive element
TraesCS1D02G275200.1	Unnamed__2	CCCCGG	160	6	+	Zea mays
TraesCS1D02G275200.1	MYC	CAATTG	16	6	+	Arabidopsis thaliana
TraesCS1D02G275200.1	MYC	CATGTG	65	6	+	Arabidopsis thaliana
TraesCS1D02G275200.1	MYC	CATTTG	651	6	-	Arabidopsis thaliana
TraesCS1D02G275200.1	MYC	CATGTG	779	6	-	Arabidopsis thaliana
TraesCS1D02G275200.1	MYC	CATTTG	1357	6	-	Arabidopsis thaliana
TraesCS1D02G275200.1	MYC	CATGTG	1387	6	+	Arabidopsis thaliana
TraesCS1D02G275200.1	MYC	CATGTG	1616	6	-	Arabidopsis thaliana
TraesCS1D02G275200.1	MYC	CATGTG	1883	6	-	Arabidopsis thaliana
TraesCS1D02G275200.1	Myb	CAACTG	1987	6	+	Arabidopsis thaliana
TraesCS1D02G275200.1	WRE3	CCACCT	1689	6	-	Pisum sativum
TraesCS1D02G299500.1	CAAT-box	CAAT	59	4	-	Nicotiana glutinosa
TraesCS1D02G299500.1	CAAT-box	CAAAT	114	5	+	Pisum sativum	common cis-acting element in promoter and enhancer regions
TraesCS1D02G299500.1	CAAT-box	CAAT	155	4	-	Nicotiana glutinosa
TraesCS1D02G299500.1	CAAT-box	CAAT	207	4	+	Nicotiana glutinosa
TraesCS1D02G299500.1	CAAT-box	CAAT	406	4	-	Nicotiana glutinosa
TraesCS1D02G299500.1	CAAT-box	CAAAT	530	5	-	Pisum sativum	common cis-acting element in promoter and enhancer regions
TraesCS1D02G299500.1	CAAT-box	CAAT	544	4	-	Nicotiana glutinosa
TraesCS1D02G299500.1	CAAT-box	CAAAT	555	5	-	Pisum sativum	common cis-acting element in promoter and enhancer regions
TraesCS1D02G299500.1	CAAT-box	CAAT	584	4	+	Nicotiana glutinosa
TraesCS1D02G299500.1	CAAT-box	CAAT	659	4	-	Nicotiana glutinosa
TraesCS1D02G299500.1	CAAT-box	CAAT	761	4	-	Nicotiana glutinosa
TraesCS1D02G299500.1	CAAT-box	CAAT	791	4	-	Nicotiana glutinosa
TraesCS1D02G299500.1	CAAT-box	CAAAT	827	5	+	Pisum sativum	common cis-acting element in promoter and enhancer regions
TraesCS1D02G299500.1	CAAT-box	CAAAT	864	5	-	Pisum sativum	common cis-acting element in promoter and enhancer regions
TraesCS1D02G299500.1	CAAT-box	CAAAT	900	5	+	Pisum sativum	common cis-acting element in promoter and enhancer regions
TraesCS1D02G299500.1	CAAT-box	CAAT	930	4	-	Nicotiana glutinosa
TraesCS1D02G299500.1	CAAT-box	CAAAT	968	5	-	Pisum sativum	common cis-acting element in promoter and enhancer regions
TraesCS1D02G299500.1	CAAT-box	CAAT	1019	4	-	Nicotiana glutinosa
TraesCS1D02G299500.1	CAAT-box	CAAT	1126	4	-	Nicotiana glutinosa
TraesCS1D02G299500.1	CAAT-box	CCAAT	1156	5	+	Arabidopsis thaliana	common cis-acting element in promoter and enhancer regions
TraesCS1D02G299500.1	CAAT-box	CAAT	1157	4	+	Nicotiana glutinosa
TraesCS1D02G299500.1	CAAT-box	CAAT	1167	4	-	Nicotiana glutinosa
TraesCS1D02G299500.1	CAAT-box	CAAT	1259	4	-	Nicotiana glutinosa
TraesCS1D02G299500.1	CAAT-box	CAAT	1363	4	+	Nicotiana glutinosa
TraesCS1D02G299500.1	CAAT-box	CAAT	1387	4	+	Nicotiana glutinosa
TraesCS1D02G299500.1	CAAT-box	CAAAT	1435	5	-	Pisum sativum	common cis-acting element in promoter and enhancer regions
TraesCS1D02G299500.1	CAAT-box	CCAAT	1491	5	+	Arabidopsis thaliana	common cis-acting element in promoter and enhancer regions
TraesCS1D02G299500.1	CAAT-box	CAAT	1492	4	+	Nicotiana glutinosa
TraesCS1D02G299500.1	CAAT-box	CCAAT	1591	5	+	Arabidopsis thaliana	common cis-acting element in promoter and enhancer regions
TraesCS1D02G299500.1	CAAT-box	CAAT	1592	4	+	Nicotiana glutinosa
TraesCS1D02G299500.1	CAAT-box	CAAT	1652	4	+	Nicotiana glutinosa
TraesCS1D02G299500.1	TATC-box	TATCCCA	1305	7	-	Oryza sativa	cis-acting element involved in gibberellin-responsiveness
TraesCS1D02G299500.1	CCAAT-box	CAACGG	958	6	+	Hordeum vulgare	MYBHv1 binding site
TraesCS1D02G299500.1	AE-box	AGAAACTT	799	8	+	Arabidopsis thaliana	part of a module for light response
TraesCS1D02G299500.1	ABRE3a	TACGTG	1539	6	+	Zea mays
TraesCS1D02G299500.1	DRE core	GCCGAC	212	6	+	Arabidopsis thaliana
TraesCS1D02G299500.1	DRE core	GCCGAC	1850	6	-	Arabidopsis thaliana
TraesCS1D02G299500.1	TCA	TCATCTTCAT	299	9	-	Pisum sativum
TraesCS1D02G299500.1	TCA	TCATCTTCAT	1472	9	-	Pisum sativum
TraesCS1D02G299500.1	STRE	AGGGG	478	5	+	Arabidopsis thaliana
TraesCS1D02G299500.1	STRE	AGGGG	515	5	+	Arabidopsis thaliana
TraesCS1D02G299500.1	STRE	AGGGG	1503	5	+	Arabidopsis thaliana
TraesCS1D02G299500.1	STRE	AGGGG	1514	5	+	Arabidopsis thaliana
TraesCS1D02G299500.1	STRE	AGGGG	1521	5	+	Arabidopsis thaliana
TraesCS1D02G299500.1	STRE	AGGGG	1733	5	+	Arabidopsis thaliana
TraesCS1D02G299500.1	STRE	AGGGG	1855	5	-	Arabidopsis thaliana
TraesCS1D02G299500.1	STRE	AGGGG	1924	5	-	Arabidopsis thaliana
TraesCS1D02G299500.1	Unnamed__1	CGTGG	239	5	-	Zea mays
TraesCS1D02G299500.1	MYB recognition site	CCGTTG	958	6	-	Arabidopsis thaliana
TraesCS1D02G299500.1	Unnamed__2	CCCCGG	1060	6	+	Zea mays
TraesCS1D02G299500.1	Unnamed__2	AACCTAACCT	1294	9	-	Petroselinum hortense
TraesCS1D02G299500.1	MYC	CATTTG	114	6	-	Arabidopsis thaliana
TraesCS1D02G299500.1	MYC	CATGTG	564	6	+	Arabidopsis thaliana
TraesCS1D02G299500.1	MYC	CATTTG	967	6	+	Arabidopsis thaliana
TraesCS1D02G299500.1	MYC	CATTTG	1434	6	+	Arabidopsis thaliana
TraesCS1D02G299500.1	P-box	CCTTTTG	1769	7	-	Oryza sativa	gibberellin-responsive element
TraesCS1D02G299500.1	Myb	CAACTG	12	6	+	Arabidopsis thaliana
TraesCS1D02G299500.1	Myb	CAACTG	467	6	-	Arabidopsis thaliana
TraesCS1D02G299500.1	Myb	CAACTG	503	6	-	Arabidopsis thaliana
TraesCS1D02G299500.1	Myb	CAACTG	637	6	-	Arabidopsis thaliana
TraesCS1D02G299500.1	Myb	CAACTG	1342	6	+	Arabidopsis thaliana
TraesCS1D02G299500.1		motif_sequence	63	4	+	organism	short_function
TraesCS1D02G299500.1		motif_sequence	160	4	+	organism	short_function
TraesCS1D02G299500.1		motif_sequence	228	4	+	organism	short_function
TraesCS1D02G299500.1		motif_sequence	301	4	-	organism	short_function
TraesCS1D02G299500.1		motif_sequence	314	4	-	organism	short_function
TraesCS1D02G299500.1		motif_sequence	489	4	-	organism	short_function
[truncated: 12,414 more rows]
