# Supplementary material for: Genome-Wide Characterization of OFP Family Genes in Wheat (Triticum aestivum L.) Reveals That TaOPF29a-A Promotes Drought Tolerance
Source: Biomed Res Int. 2020 Nov 7;2020:9708324. doi: 10.1155/2020/9708324 (PMC7666709; doi:10.1155/2020/9708324)
Supplement: Supplementary 9 — Supplementary file 9: Transcriptome data of specific TaOFPs wheat tissue specific expression. [file 9708324.f9.xlsx]

## Sheet: Sheet1
	seq_id	grain_z71	grain_z75	grain_z85	leaf_z10	leaf_z23	leaf_z71	root_z10	root_z13	root_z39	spike_z32	spike_z39	spike_z65	stem_z30	stem_z32	stem_z65
TaOFP1_B	TaOFP1-B	0.36	0.05	0.69	0.1	0.5	0	0.65	0.81	0.71	3.46	2.5	1.25	3.81	3.51	0.02
TaOFP2a_B	TaOFP2-B	0.06	0.1	0	0	0	0.16	0	0	0	0.07	0.06	0.2	0	0	0.07
TaOFP3_B	TaOFP3-B	0.32	0.3	0.39	0.25	0.36	0.02	2.62	1.32	1.16	0.19	0.04	0.04	1.41	0.27	0.06
TaOFP4_B	TaOFP4-B	0.33	0.22	0	0.57	1.04	0.32	1.16	5.05	2.51	4.42	4.2	0.92	1.91	0.62	0.25
TaOFP5_B	TaOFP5-B	0.02	0.02	0	0.05	0.31	0	0.4	0.48	0.56	3.25	1.13	0.19	1.65	0.5	0
TaOFP6_B	TaOFP6-B	1.28	0.35	0.27	2.48	2.3	0.24	0.89	1.58	1.56	1.06	3.62	0.43	1.52	0.95	0.04
TaOFP7_B	TaOFP7-B	0.73	0.05	0	0.68	0.55	0.19	0	0.84	0.28	1.26	1.42	0.38	0.3	0.16	0
TaOFP8_B	TaOFP8-B	3.66	0.52	0.64	1.27	0.91	0.07	0.31	1.74	0.87	5.72	2.93	1.87	1.83	0.36	0.1
TaOFP9_D	TaOFP9-D	2.15	0.41	0.69	2.29	1.39	0.59	1.76	3.76	3.47	3.82	4.72	1.57	6.85	7.56	0.07
TaOFP11_A	TaOFP11-A	1.45	0.11	0.06	0.73	0.5	0.11	0.13	0.82	0.42	1.92	3.61	1.51	1.24	0.56	0.58
TaOFP11_B	TaOFP11-B	0.32	0.04	0	0.1	0.09	0	0.11	0.75	0.2	0.53	0.74	0.18	0.48	0.08	0.26
TaOFP12_A	TaOFP12-A	0	0.05	0	0.08	0.12	0.02	0.52	1.23	0.87	0.66	0.85	0.13	1.35	0.2	3
TaOFP12_D	TaOFP12-D	1.03	0.09	0.06	0.13	0.08	0.04	0.33	1.85	0.66	0.14	0.5	0.19	0.22	0.05	0.09
TaOFP13_A	TaOFP13-A	1.76	0.55	0.48	0.33	0.48	0.02	0.7	1.32	1.6	1.44	1.94	1.29	2.49	1.48	0.33
TaOFP13_B	TaOFP13-B	0.26	0.2	0.05	0.32	0.59	0.22	0.68	0.63	0.44	0.42	1.7	0.25	1.43	0.57	0.36
TaOFP13_D	TaOFP13-D	0.98	0.91	0	0.24	0.21	0.07	0.33	0.52	0.3	0.49	1.11	0.93	1.01	0.65	0.14
TaOFP14_A	TaOFP14-A	0.12	0.01	0	0.17	0.1	0	0.13	0.11	0.07	1.92	0.39	0.17	0.08	0.1
TaOFP14_B	TaOFP14-B	0.16	0.04	0.04	0.2	0.13	0.06	0.15	0.24	0.2	0.67	0.2	0.19	0.28	0.3
TaOFP14_D	TaOFP14-D	0.13	0	0.54	0.14	0.26	0.32	0.28	0.45	0.25	0.66	0.26	0.09	0.2	0.04
TaOFP15_A	TaOFP15-A	0	0	0.23	0	0	0	0.23	0.27	0.26	0.03	0.03	0.13	0.16	0	0
TaOFP15_B	TaOFP15-B	0.11	0.03	0.08	0.11	0.1	0	0.28	1.13	0.43	0.1	0.26	0.49	0.93	0.13	0.02
TaOFP15_D	TaOFP15-D	0	0	0	0	0	0	0.08	1.42	0.26	0	0.08	0.33	0.16	0	0.1
TaOFP16_B	TaOFP16-B	9.08	2.46	0.75	5.08	2.96	0.63	2.4	3.56	2.91	4.55	3.88	2.45	4.95	2.84	0.35
TaOFP22_D	TaOFP17-D	1.3	6.05	2.07	0.59	0.69	7.17	0.27	0.69	0.51	0.35	0.64	1.9	0.54	0.86	0.51
TaOFP29a_A	TaOFP18-A	0	0	0	0.03	0.09	0.07	0	0.18	0.05	0.09	0.07	0.06	0.03	0	0.03
TaOFP19_A	TaOFP19-A	0.02	0.03	0.02	0.21	0.14	0	6.01	4.95	5.36	0	0.6	0.02	0.15	0.19	0.2
TaOFP19_B	TaOFP19-B	0.02	0	0	0.13	0.05	0	2.07	2.8	3.31	0.02	1.7	0.1	0.08	0	0
TaOFP19_D	TaOFP19-D	0.04	0	0	0	0	0	1	1.64	1.48	0	0.4	0.03	0.03	0.2	0.03
TaOFP21_A	TaOFP21-A	1.19	0.15	0.02	4.53	2	0.05	0	0.2	0.09	0.49	0.76	0.61	1.92	0.44	0
TaOFP17_A.1	TaOFP22-A	0	0	0	1.27	0.15	0	0.62	1.42	1.61	0.14	0.31	0.07	0.22	0.27	0.04
TaOFP17_B.1	TaOFP22-B	0.1	0.05	0	1.38	0.3	0.04	2.1	3.43	3.22	0.31	0.91	0.14	0.58	0.33	0.06
TaOFP17_D.1	TaOFP22-D	0	1.33	5.73	0.72	0.12	0	0.94	1.75	1.03	0.06	0.55	0.29	0.17	0.16	0
TaOFP23_A	TaOFP23-A	0.26	0.03	0	0.35	0.07	0.13	1.42	0.73	0.94	1.42	0.14	0.15	0.61	0.17	0
TaOFP24_A	TaOFP24-A	4.5	0.9	10.68	0.84	1.04	0.58	0.68	3.46	2.49	1.83	1.91	5.37	1.88	5.07	0.51
TaOFP25_A	TaOFP25-A	1.9	0.21	0	0.29	0.19	0	0.17	0.12	0.22	1.11	2.3	0.26	0.5	0.03	0.05
TaOFP25_D	TaOFP25-D	2.91	0.29	0.1	0.36	0.31	0.03	0.38	0.54	0.3	0.91	3.75	0.36	0.74	0.03	0
TaOFP26_A	TaOFP26-A	0	0	0	0	0	0.03	0.07	0	0	0.02	0	0.55	0.02	0	0
TaOFP26_D	TaOFP26-D	0	0	0	0	0	0	0	0	0.02	0	0	0.5	0	0	0
TaOFP27_A	TaOFP27-A	0.2	0.01	0.02	0.04	0.33	0.2	2.6	1.9	1.78	0.99	0.84	0.78	1.68	2.3	10.87
TaOFP30a_A	TaOFP28-A	1.69	0.05	0.2	0.54	0.28	0.03	0.46	0.76	1.02	1.14	1.52	1.56	0.34	0.09	0.04
TaOFP30a_B	TaOFP28-B	1.14	0.07	0.09	0.47	0.2	0.19	0.29	0.52	0.56	0.68	1.39	0.93	0.46	0.22	0.11
TaOFP30a_D	TaOFP28-D	1.99	0.06	0.03	0.74	0.3	0.01	0.55	0.78	1.18	1.3	1.97	1.32	0.59	0.33	0.07
TaOFP17_A.2	TaOFP29-A	0	0	0	1.27	0.15	0	0.62	1.42	1.61	0.14	0.31	0.07	0.22	0.27	0.04
TaOFP17_B.2	TaOFP29-B	0.1	0.05	0	1.38	0.3	0.04	2.1	3.43	3.22	0.31	0.91	0.14	0.58	0.33	0.06
TaOFP17_D.2	TaOFP29-D	0	1.33	5.73	0.72	0.12	0	0.94	1.75	1.03	0.06	0.55	0.29	0.17	0.16	0
TaOFP30b_B	TaOFP30-B	0.94	0.08	0.17	0.27	0.16	0.14	0.3	0.75	0.6	2.17	0.79	0.79	0.67	0.38	0
TaOFP10_B	TaOFP32-B	0.67	0.06	0	0.3	0.04	0.04	0.52	2.67	1.5	0.39	0.55	0.04	0.21	0.07	0.04
TaOFP10_D	TaOFP32-D	1.03	0.09	0.06	0.13	0.08	0.04	0.33	1.85	0.66	0.14	0.5	0.19	0.22	0.05	0.09
TaOFP29b_U	TaOFP33-U	2.4	0.52	1.41	0.47	1.07	0.43	1.63	4.7	4.54	10.7	2.6	2.27	5.05	1.21	0.3
TaOFP2b_B	TaOFP34-B	0.31	0.03	0	0.02	0.24	0.02	0.01	0.08	0	0.59	0.8	0.26	0.33	0.24	0.22
TaOFP2b_D	TaOFP34-D	0.32	0.4	0	0.05	0.02	0.04	0.15	1.39	0.16	0.87	0.93	0.16	0.49	0.37	0.03
TaOFP24_D.2	TaOFP35-D	0.08	0.57	63.45	0.44	0.64	0.79	0.83	0.46	0.58	0.36	0.39	1.35	0.34	4.45	3.15
TaOFP24_D.3	TaOFP36-D	0.18	1.47	81.48	0.73	1.45	2.7	3.88	2.19	2.22	0.42	1.05	4.58	0.69	18.74	13.44
