# Supplementary material for: Genome-Wide Characterization of OFP Family Genes in Wheat (Triticum aestivum L.) Reveals That TaOPF29a-A Promotes Drought Tolerance
Source: Biomed Res Int. 2020 Nov 7;2020:9708324. doi: 10.1155/2020/9708324 (PMC7666709; doi:10.1155/2020/9708324)
Supplement: Supplementary 10 — Supplementary file 10: The expression of TaOFPs in normal 1 and 2. [file 9708324.f10.zip]

Archive with 2 entries (2 files):
- 9708324.f10/Supplementary file 10-The expression of TaOFPs in normal 1.ai
- 9708324.f10/Supplementary file 10-The expression of TaOFPs in normal 2.ai
